# Supplementary material for: Characterization of Prenylated C-terminal Peptides Using a Thiopropyl-based Capture Technique and LC-MS/MS
Source: Mol Cell Proteomics. 2020 Apr 13;19(6):1005–16. doi: 10.1074/mcp.RA120.001944 (PMC7261820; doi:10.1074/mcp.RA120.001944)
Supplement: Table S1: Detailed peptide data from capture experiments [file 158251_1_supp_495483_q7f3jn.xlsx]

## Sheet: Sheet1
Table S1 Partial List of Peptide Sequences identified along with modifications
Search Name:	20191210 DTT_ACN eluates LUMOS/results nonspec at 1 term
			20191210 DTT_ACN eluates LUMOS/results nonspec at 1 term
	Uniq Pep	Acc #	Num Unique	% Cov	Best Disc Score	Best Expect Val	m/z	z	ppm	Prev AA	DB Peptide	Variable Mods	Fraction	RT	Score	Expect	# in DB	Protein MW	Species	Protein Name
[1]		P16330	50	61.9	8.21	2e-16	486.767	4	0.19	L	RKAGQVFLEELGNHKAF		Z20191212-06_FTMSms2ethcd	14.017	81.6	2e-16	1	47123.7	MOUSE	2',3'-cyclic-nucleotide 3'-phosphodiesterase
[1]		P16330	50	61.9	8.21	2e-16	761.06	3	0.53	L	ARLILEKYHDGTKMVSADAY		Z20191212-07_FTMSms2ethcd	17.341	60.7	8.2e-15	1	47123.7	MOUSE	2',3'-cyclic-nucleotide 3'-phosphodiesterase
[1]		P16330	50	61.9	8.21	2e-16	716.376	3	0.84	L	RHFISGDEPKEKLELVSY		Z20191212-03_FTMSms2ethcd	10.433	63.7	9e-15	1	47123.7	MOUSE	2',3'-cyclic-nucleotide 3'-phosphodiesterase
[1]		P16330	50	61.9	8.21	2e-16	647.652	3	-1.2	L	ILEKYHDGTKMVSADAY		Z20191212-07_FTMSms2ethcd	18.36	48.3	1.2e-13	1	47123.7	MOUSE	2',3'-cyclic-nucleotide 3'-phosphodiesterase
[1]		P16330	50	61.9	8.21	2e-16	572.652	3	0.29	L	SLTKKMEVKAIFTGY		Z20191212-06_FTMSms2ethcd	26.796	49.1	2.5e-13	1	47123.7	MOUSE	2',3'-cyclic-nucleotide 3'-phosphodiesterase
[1]		P16330	50	61.9	8.21	2e-16	518.603	3	-0.89	Y	KIIPGSRADFSEAY		Z20191212-07_FTMSms2ethcd	16.58	44.8	6.4e-13	1	47123.7	MOUSE	2',3'-cyclic-nucleotide 3'-phosphodiesterase
[1]		P16330	50	61.9	8.21	2e-16	432.196	3	0.63	Y	HDGTKMVSADAY		Z20191212-05_FTMSms2ethcd	11.045	36.1	8e-13	1	47123.7	MOUSE	2',3'-cyclic-nucleotide 3'-phosphodiesterase
[1]		P16330	50	61.9	8.21	2e-16	488.272	3	-0.26	I	HGSRKGGAMQIC	Methyl@C-term;Farnesyl@12=20	Z20191212-06_FTMSms2ethcd	51.899	25.5	6.9e-11	1	47123.7	MOUSE	2',3'-cyclic-nucleotide 3'-phosphodiesterase
[1]		P16330	50	61.9	8.21	2e-16	569.634	3	0.73	F	ISGDEPKEKLELVSY		Z20191212-06_FTMSms2ethcd	19.151	48	1.1e-10	1	47123.7	MOUSE	2',3'-cyclic-nucleotide 3'-phosphodiesterase
[1]		P16330	50	61.9	8.21	2e-16	695.352	3	-0.077	Y	GKAAGAEEYAQQEVVKRSY		Z20191212-02_FTMSms2ethcd	9.827	50.1	5.5e-10	1	47123.7	MOUSE	2',3'-cyclic-nucleotide 3'-phosphodiesterase
[1]		P16330	50	61.9	8.21	2e-16	547.004	3	-1.8	F	ILRGLPGSGKSTLARL		Z20191212-07_FTMSms2ethcd	16.455	34.5	7.6e-10	1	47123.7	MOUSE	2',3'-cyclic-nucleotide 3'-phosphodiesterase
[1]		P16330	50	61.9	8.21	2e-16	543.93	3	0.34	F	SEAYKRLDEDLAGY		Z20191212-06_FTMSms2ethcd	16.033	31.9	7.7e-10	1	47123.7	MOUSE	2',3'-cyclic-nucleotide 3'-phosphodiesterase
[1]		P16330	50	61.9	8.21	2e-16	544.616	3	0.37	W	RLDCAQLKEKNQW		Z20191212-02_FTMSms2ethcd	10.498	40.9	7.7e-10	1	47123.7	MOUSE	2',3'-cyclic-nucleotide 3'-phosphodiesterase
[1]		P16330	50	61.9	8.21	2e-16	618.657	3	1.3	F	ISGDEPKEKLELVSYF		Z20191212-05_FTMSms2ethcd	35.552	38.1	1.2e-09	1	47123.7	MOUSE	2',3'-cyclic-nucleotide 3'-phosphodiesterase
[1]		P16330	50	61.9	8.21	2e-16	734.393	3	-1.2	L	QQVKGGSQGEAVGELPRGKLY		Z20191212-05_FTMSms2ethcd	13.668	45.4	2.1e-09	1	47123.7	MOUSE	2',3'-cyclic-nucleotide 3'-phosphodiesterase
[1]		P16330	50	61.9	8.21	2e-16	369.885	3	-1.6	Y	FGKRPPGVLH		Z20191212-07_FTMSms2ethcd	9.543	27	3.6e-09	1	47123.7	MOUSE	2',3'-cyclic-nucleotide 3'-phosphodiesterase
[1]		P16330	50	61.9	8.21	2e-16	465.607	3	0.045	L	SLTKKMEVKAIF		Z20191212-03_FTMSms2ethcd	10.089	48.2	4.8e-09	1	47123.7	MOUSE	2',3'-cyclic-nucleotide 3'-phosphodiesterase
[1]		P16330	50	61.9	8.21	2e-16	513.298	2	-0.67	R	KGGAMQIC	Methyl@C-term;Farnesyl@Neutral loss|8	Z20191212-02_FTMSms2ethcd	66.009	29.7	7.9e-09	1	47123.7	MOUSE	2',3'-cyclic-nucleotide 3'-phosphodiesterase
[1]		P16330	50	61.9	8.21	2e-16	358.209	3	0.29	L	RGLPGSGKSTL		Z20191212-06_FTMSms2ethcd	9.476	33.1	9e-09	1	47123.7	MOUSE	2',3'-cyclic-nucleotide 3'-phosphodiesterase
[1]		P16330	50	61.9	8.21	2e-16	776.343	2	0.45	T	KFCDYGKAAGAEEY		Z20191212-07_FTMSms2ethcd	12.651	29.5	9.7e-09	1	47123.7	MOUSE	2',3'-cyclic-nucleotide 3'-phosphodiesterase
[1]		P16330	50	61.9	8.21	2e-16	537.627	3	0.39	Y	AQQEVVKRSYGKAF		Z20191212-07_FTMSms2ethcd	10.427	29.8	1.9e-08	1	47123.7	MOUSE	2',3'-cyclic-nucleotide 3'-phosphodiesterase
[1]		P16330	50	61.9	8.21	2e-16	433.598	3	-0.86	F	ILRGLPGSGKSTL		Z20191212-05_FTMSms2ethcd	13.921	38.4	2.6e-08	1	47123.7	MOUSE	2',3'-cyclic-nucleotide 3'-phosphodiesterase
[1]		P16330	50	61.9	8.21	2e-16	626.85	2	-1.2	Y	QVVLVEPKTAW	Gln->pyro-Glu@1	Z20191212-03_FTMSms2ethcd	17.528	32.8	3.8e-08	1	47123.7	MOUSE	2',3'-cyclic-nucleotide 3'-phosphodiesterase
[1]		P16330	50	61.9	8.21	2e-16	547.329	2	-1.2	R	KGGAMQIC	Methyl@C-term;GeranylGeranyl@Neutral loss|8	Z20191212-02_FTMSms2ethcd	91.217	29.8	3.5e-07	1	47123.7	MOUSE	2',3'-cyclic-nucleotide 3'-phosphodiesterase
[1]		P16330	50	61.9	8.21	2e-16	635.362	2	-1.9	Y	QVVLVEPKTAW		Z20191212-07_FTMSms2ethcd	20.702	39	4.3e-07	1	47123.7	MOUSE	2',3'-cyclic-nucleotide 3'-phosphodiesterase
[1]		P16330	50	61.9	8.21	2e-16	410.489	4	0.51	W	MLSLTKKMEVKAIF		Z20191212-05_FTMSms2ethcd	32.184	30	4.7e-07	1	47123.7	MOUSE	2',3'-cyclic-nucleotide 3'-phosphodiesterase
[1]		P16330	50	61.9	8.21	2e-16	411.579	3	0.19	Y	GKGKPVPIHGSR		Z20191212-07_FTMSms2ethcd	7.968	27	9.6e-07	1	47123.7	MOUSE	2',3'-cyclic-nucleotide 3'-phosphodiesterase
[1]		P16330	50	61.9	8.21	2e-16	577.328	2	1.6	W	FLTKKSSETL		Z20191212-03_FTMSms2ethcd	3.211	28.3	1.4e-06	1	47123.7	MOUSE	2',3'-cyclic-nucleotide 3'-phosphodiesterase
[1]		P16330	50	61.9	8.21	2e-16	604.325	2	-0.53	Y	AQQEVVKRSY		Z20191212-01_FTMSms2ethcd	9.648	35.4	1.9e-06	1	47123.7	MOUSE	2',3'-cyclic-nucleotide 3'-phosphodiesterase
[1]		P16330	50	61.9	8.21	2e-16	503.308	2	-0.22	L	ARLILEKY		Z20191212-01_FTMSms2ethcd	11.276	24.5	2.1e-06	1	47123.7	MOUSE	2',3'-cyclic-nucleotide 3'-phosphodiesterase
[1]		P16330	50	61.9	8.21	2e-16	590.304	2	0.081	Y	KRLDEDLAGY		Z20191212-07_FTMSms2ethcd	12.805	37.5	2.3e-06	1	47123.7	MOUSE	2',3'-cyclic-nucleotide 3'-phosphodiesterase
[1]		P16330	50	61.9	8.21	2e-16	398.902	3	-0.79	L	TKKMEVKAIF		Z20191212-07_FTMSms2ethcd	12.017	18.9	2.7e-06	1	47123.7	MOUSE	2',3'-cyclic-nucleotide 3'-phosphodiesterase
[1]		P16330	50	61.9	8.21	2e-16	780.925	2	0.94	Y	QYQVVLVEPKTAW		Z20191212-06_FTMSms2ethcd	34.863	41.3	2.7e-06	1	47123.7	MOUSE	2',3'-cyclic-nucleotide 3'-phosphodiesterase
[1]		P16330	50	61.9	8.21	2e-16	716.896	2	1.1	Q	YQVVLVEPKTAW		Z20191212-06_FTMSms2ethcd	34.777	30.3	3.7e-06	1	47123.7	MOUSE	2',3'-cyclic-nucleotide 3'-phosphodiesterase
[1]		P16330	50	61.9	8.21	2e-16	634.864	2	-0.81	G	SRKGGAMQIC	Methyl@C-term;Farnesyl@10=16	Z20191212-06_FTMSms2ethcd	58.127	28.1	4.7e-06	1	47123.7	MOUSE	2',3'-cyclic-nucleotide 3'-phosphodiesterase
[1]		P16330	50	61.9	8.21	2e-16	540.321	2	-0.4	R	KGGAMQIC	GeranylGeranyl@Neutral loss|8	Z20191212-02_FTMSms2ethcd	86.207	18.7	5.7e-06	1	47123.7	MOUSE	2',3'-cyclic-nucleotide 3'-phosphodiesterase
[1]		P16330	50	61.9	8.21	2e-16	409.713	2	-0.46	W	RLDCAQL		Z20191212-05_FTMSms2ethcd	13.464	26.8	5.9e-06	1	47123.7	MOUSE	2',3'-cyclic-nucleotide 3'-phosphodiesterase
[1]		P16330	50	61.9	8.21	2e-16	555.326	2	-0.9	R	KGGAMQIC	Methyl@C-term;Oxidation@5;GeranylGeranyl@Neutral loss|8	Z20191212-02_FTMSms2ethcd	83.091	25	6e-06	1	47123.7	MOUSE	2',3'-cyclic-nucleotide 3'-phosphodiesterase
[1]		P16330	50	61.9	8.21	2e-16	439.771	2	-0.52	F	KLSISALF		Z20191212-01_FTMSms2ethcd	14.255	29.8	6.7e-06	1	47123.7	MOUSE	2',3'-cyclic-nucleotide 3'-phosphodiesterase
[1]		P16330	50	61.9	8.21	2e-16	668.895	2	-1.2	G	SRKGGAMQIC	Methyl@C-term;GeranylGeranyl@10=12	Z20191212-06_FTMSms2ethcd	68.364	31.5	7.5e-06	1	47123.7	MOUSE	2',3'-cyclic-nucleotide 3'-phosphodiesterase
[1]		P16330	50	61.9	8.21	2e-16	377.552	3	-0.9	W	QLSADDLKKL		Z20191212-07_FTMSms2ethcd	16.345	31.3	7.7e-06	1	47123.7	MOUSE	2',3'-cyclic-nucleotide 3'-phosphodiesterase
[1]		P16330	50	61.9	8.21	2e-16	861.405	2	-1.6	Q	DEDTVATLHECKTLF		Z20191212-07_FTMSms2ethcd	34.314	27.5	1.3e-05	1	47123.7	MOUSE	2',3'-cyclic-nucleotide 3'-phosphodiesterase
[1]		P16330	50	61.9	8.21	2e-16	483.278	2	-0.96	K	KMEVKAIF		Z20191212-07_FTMSms2ethcd	14.54	31.9	1.8e-05	1	47123.7	MOUSE	2',3'-cyclic-nucleotide 3'-phosphodiesterase
[1]		P16330	50	61.9	8.21	2e-16	526.256	2	-1.3	K	RLDEDLAGY		Z20191212-07_FTMSms2ethcd	19.417	28.3	2.1e-05	1	47123.7	MOUSE	2',3'-cyclic-nucleotide 3'-phosphodiesterase
[1]		P16330	50	61.9	8.21	2e-16	439.216	2	0.77	L	HECKTLF		Z20191212-07_FTMSms2ethcd	11.477	16.4	2.5e-05	1	47123.7	MOUSE	2',3'-cyclic-nucleotide 3'-phosphodiesterase
[1]		P16330	50	61.9	8.21	2e-16	479.79	2	0.31	Y	YGKGKPVPI		Z20191212-07_FTMSms2ethcd	10.178	20.4	2.5e-05	1	47123.7	MOUSE	2',3'-cyclic-nucleotide 3'-phosphodiesterase
[1]		P16330	50	61.9	8.21	2e-16	466.254	3	0.68	F	GWFLTKKSSETL		Z20191212-06_FTMSms2ethcd	15.382	32.6	5.1e-05	1	47123.7	MOUSE	2',3'-cyclic-nucleotide 3'-phosphodiesterase
[1]		P16330	50	61.9	8.21	2e-16	797.404	2	0.68	I	SGDEPKEKLELVSY		Z20191212-06_FTMSms2ethcd	18.729	23.9	6e-05	1	47123.7	MOUSE	2',3'-cyclic-nucleotide 3'-phosphodiesterase
[1]		P16330	50	61.9	8.21	2e-16	503.793	2	0.021	F	LTKKSSETL		Z20191212-07_FTMSms2ethcd	2.004	22	7.4e-05	1	47123.7	MOUSE	2',3'-cyclic-nucleotide 3'-phosphodiesterase
[1]		P16330	50	61.9	8.21	2e-16	480.79	2	-0.45	F	GKRPPGVLH		Z20191212-01_FTMSms2ethcd	9.14	18.1	0.00012	1	47123.7	MOUSE	2',3'-cyclic-nucleotide 3'-phosphodiesterase
[2]		B2RSH2	41	86.2	8.85	4.1e-18	548.977	3	-0.41	L	RTRVKTTGIVETHF		Z20191212-06_FTMSms2ethcd	26.396	51	4.1e-18	2	40361.5	MOUSE	Guanine nucleotide-binding protein G(i) subunit alpha-1
[2]		B2RSH2	41	86.2	8.85	4.1e-18	642.969	3	1.3	M	KIIHEAGYSEEECKQY		Z20191212-07_FTMSms2ethcd	10.953	49.4	5.7e-15	1	40361.5	MOUSE	Guanine nucleotide-binding protein G(i) subunit alpha-1
[2]		B2RSH2	41	86.2	8.85	4.1e-18	813.046	3	1.3	Y	DLVLAEDEEMNRMHESMKLF		Z20191212-05_FTMSms2ethcd	41.963	52.3	4.9e-14	2	40361.5	MOUSE	Guanine nucleotide-binding protein G(i) subunit alpha-1
[2]		B2RSH2	41	86.2	8.85	4.1e-18	941.509	4	1.6	Y	SNTIQSIIAIIRAMGRLKIDFGDSARADDARQLF		Z20191212-07_FTMSms2ethcd	56.151	61.3	1.3e-13	1	40361.5	MOUSE	Guanine nucleotide-binding protein G(i) subunit alpha-1
[2]		B2RSH2	41	86.2	8.85	4.1e-18	740.721	3	0.13	L	AGAAEEGFMTAELAGVIKRLW		Z20191212-05_FTMSms2ethcd	55.22	58.3	3e-13	1	40361.5	MOUSE	Guanine nucleotide-binding protein G(i) subunit alpha-1
[2]		B2RSH2	41	86.2	8.85	4.1e-18	989.022	2	0.093	F	VLAGAAEEGFMTAELAGVIK		Z20191212-05_FTMSms2ethcd	48.184	71.3	2.9e-12	1	40361.5	MOUSE	Guanine nucleotide-binding protein G(i) subunit alpha-1
[2]		B2RSH2	41	86.2	8.85	4.1e-18	723.994	5	1	Y	SNTIQSIIAIIRAMGRLKIDFGDSARADDARQL		Z20191212-03_FTMSms2ethcd	39.076	48.7	3.9e-12	1	40361.5	MOUSE	Guanine nucleotide-binding protein G(i) subunit alpha-1
[2]		B2RSH2	41	86.2	8.85	4.1e-18	540.3	3	0.6	L	LLGAGESGKSTIVKQM		Z20191212-03_FTMSms2ethcd	9.534	61.3	2.7e-11	4	40361.5	MOUSE	Guanine nucleotide-binding protein G(i) subunit alpha-1
[2]		B2RSH2	41	86.2	8.85	4.1e-18	602	3	0.86	F	VFDAVTDVIIKNNLKD		Z20191212-05_FTMSms2ethcd	38.259	42.8	8.5e-11	1	40361.5	MOUSE	Guanine nucleotide-binding protein G(i) subunit alpha-1
[2]		B2RSH2	41	86.2	8.85	4.1e-18	622.561	4	-0.91	M	KIIHEAGYSEEECKQYKAVVY		Z20191212-07_FTMSms2ethcd	13.047	30	1.3e-10	1	40361.5	MOUSE	Guanine nucleotide-binding protein G(i) subunit alpha-1
[2]		B2RSH2	41	86.2	8.85	4.1e-18	510.962	3	2.6	Y	SNTIQSIIAIIRAM		Z20191212-07_FTMSms2ethcd	60.534	45.9	5.1e-10	2	40361.5	MOUSE	Guanine nucleotide-binding protein G(i) subunit alpha-1
[2]		B2RSH2	41	86.2	8.85	4.1e-18	577.994	3	0.59	L	LLLGAGESGKSTIVKQM		Z20191212-05_FTMSms2ethcd	19.622	67.2	7e-10	4	40361.5	MOUSE	Guanine nucleotide-binding protein G(i) subunit alpha-1
[2]		B2RSH2	41	86.2	8.85	4.1e-18	644.051	3	-0.12	F	LNKKDLFEEKIKKSPL		Z20191212-02_FTMSms2ethcd	10.544	55.9	1.4e-09	1	40361.5	MOUSE	Guanine nucleotide-binding protein G(i) subunit alpha-1
[2]		B2RSH2	41	86.2	8.85	4.1e-18	557.063	4	-1.7	M	IDRNLREDGEKAAREVKLL		Z20191212-06_FTMSms2ethcd	12.831	43.9	2e-09	1	40361.5	MOUSE	Guanine nucleotide-binding protein G(i) subunit alpha-1
[2]		B2RSH2	41	86.2	8.85	4.1e-18	411.228	3	0.35	R	VKTTGIVETHF		Z20191212-07_FTMSms2ethcd	12.859	34.4	8.2e-09	2	40361.5	MOUSE	Guanine nucleotide-binding protein G(i) subunit alpha-1
[2]		B2RSH2	41	86.2	8.85	4.1e-18	510.016	4	1.5	F	EDLNKRKDTKEIYTHF		Z20191212-05_FTMSms2ethcd	10.325	36.7	1.8e-08	1	40361.5	MOUSE	Guanine nucleotide-binding protein G(i) subunit alpha-1
[2]		B2RSH2	41	86.2	8.85	4.1e-18	538.252	3	-0.97	Y	THFTCATDTKNVQF		Z20191212-07_FTMSms2ethcd	15.045	25	3e-08	2	40361.5	MOUSE	Guanine nucleotide-binding protein G(i) subunit alpha-1
[2]		B2RSH2	41	86.2	8.85	4.1e-18	438.562	3	0.5	F	TFKDLHFKMF		Z20191212-06_FTMSms2ethcd	20.361	29.2	3.3e-08	1	40361.5	MOUSE	Guanine nucleotide-binding protein G(i) subunit alpha-1
[2]		B2RSH2	41	86.2	8.85	4.1e-18	502.604	3	-0.17	L	LGAGESGKSTIVKQM		Z20191212-05_FTMSms2ethcd	11.004	35.2	1.1e-07	4	40361.5	MOUSE	Guanine nucleotide-binding protein G(i) subunit alpha-1
[2]		B2RSH2	41	86.2	8.85	4.1e-18	477.721	2	-0.65	W	KDSGVQACF		Z20191212-05_FTMSms2ethcd	13.301	23.7	3.8e-07	1	40361.5	MOUSE	Guanine nucleotide-binding protein G(i) subunit alpha-1
[2]		B2RSH2	41	86.2	8.85	4.1e-18	619.696	3	-0.22	Y	SNTIQSIIAIIRAMGRL		Z20191212-05_FTMSms2ethcd	58.793	46.2	4.3e-07	2	40361.5	MOUSE	Guanine nucleotide-binding protein G(i) subunit alpha-1
[2]		B2RSH2	41	86.2	8.85	4.1e-18	576.29	2	-0.54	T	TGIVETHFTF		Z20191212-05_FTMSms2ethcd	32.452	27.9	4.8e-07	2	40361.5	MOUSE	Guanine nucleotide-binding protein G(i) subunit alpha-1
[2]		B2RSH2	41	86.2	8.85	4.1e-18	859.443	2	-0.23	F	DAVTDVIIKNNLKDCG		Z20191212-05_FTMSms2ethcd	21.314	34.7	7e-07	1	40361.5	MOUSE	Guanine nucleotide-binding protein G(i) subunit alpha-1
[2]		B2RSH2	41	86.2	8.85	4.1e-18	496.62	3	0.78	L	LLGAGESGKSTIVKQ		Z20191212-05_FTMSms2ethcd	11.386	33.4	9e-07	4	40361.5	MOUSE	Guanine nucleotide-binding protein G(i) subunit alpha-1
[2]		B2RSH2	41	86.2	8.85	4.1e-18	749.412	3	0.46	F	VLAGAAEEGFMTAELAGVIKRL		Z20191212-05_FTMSms2ethcd	52.003	40.2	1.4e-06	1	40361.5	MOUSE	Guanine nucleotide-binding protein G(i) subunit alpha-1
[2]		B2RSH2	41	86.2	8.85	4.1e-18	482.593	3	1.9	F	DVGGQRSERKKW		Z20191212-06_FTMSms2ethcd	1.154	23	2.5e-06	4	40361.5	MOUSE	Guanine nucleotide-binding protein G(i) subunit alpha-1
[2]		B2RSH2	41	86.2	8.85	4.1e-18	696.862	2	0.71	L	GAGESGKSTIVKQM		Z20191212-07_FTMSms2ethcd	9.724	25.3	4.9e-06	4	40361.5	MOUSE	Guanine nucleotide-binding protein G(i) subunit alpha-1
[2]		B2RSH2	41	86.2	8.85	4.1e-18	522.734	2	-1.9	Y	QLNDSAAYY		Z20191212-07_FTMSms2ethcd	16.805	21.4	5.1e-06	2	40361.5	MOUSE	Guanine nucleotide-binding protein G(i) subunit alpha-1
[2]		B2RSH2	41	86.2	8.85	4.1e-18	452.233	2	1.4	T	TGIVETHF		Z20191212-02_FTMSms2ethcd	11.134	25.4	6.7e-06	2	40361.5	MOUSE	Guanine nucleotide-binding protein G(i) subunit alpha-1
[2]		B2RSH2	41	86.2	8.85	4.1e-18	502.756	2	0.38	K	TTGIVETHF		Z20191212-03_FTMSms2ethcd	10.483	27.6	6.9e-06	2	40361.5	MOUSE	Guanine nucleotide-binding protein G(i) subunit alpha-1
[2]		B2RSH2	41	86.2	8.85	4.1e-18	412.705	2	1.7	F	NRSREY		Z20191212-02_FTMSms2ethcd	7.734	20.5	7.7e-06	1	40361.5	MOUSE	Guanine nucleotide-binding protein G(i) subunit alpha-1
[2]		B2RSH2	41	86.2	8.85	4.1e-18	355.856	3	-0.61	F	KDLHFKMF		Z20191212-07_FTMSms2ethcd	14.196	19.9	9.1e-06	1	40361.5	MOUSE	Guanine nucleotide-binding protein G(i) subunit alpha-1
[2]		B2RSH2	41	86.2	8.85	4.1e-18	935.457	2	0.75	F	DSICNNKWFTDTSIIL		Z20191212-01_FTMSms2ethcd	29.51	35.1	9.2e-06	2	40361.5	MOUSE	Guanine nucleotide-binding protein G(i) subunit alpha-1
[2]		B2RSH2	41	86.2	8.85	4.1e-18	660.015	3	-0.32	F	DAVTDVIIKNNLKDCGLF		Z20191212-07_FTMSms2ethcd	48.273	25.2	9.7e-06	1	40361.5	MOUSE	Guanine nucleotide-binding protein G(i) subunit alpha-1
[2]		B2RSH2	41	86.2	8.85	4.1e-18	401.708	2	-0.82	T	GIVETHF		Z20191212-07_FTMSms2ethcd	14.594	21	1.9e-05	2	40361.5	MOUSE	Guanine nucleotide-binding protein G(i) subunit alpha-1
[2]		B2RSH2	41	86.2	8.85	4.1e-18	616.348	2	-0.097	L	LLGAGESGKSTIV		Z20191212-07_FTMSms2ethcd	17.105	35.4	2.7e-05	4	40361.5	MOUSE	Guanine nucleotide-binding protein G(i) subunit alpha-1
[2]		B2RSH2	41	86.2	8.85	4.1e-18	741.316	2	-0.4	L	TICYPEYAGSNTY		Z20191212-07_FTMSms2ethcd	25.47	18	3.2e-05	1	40361.5	MOUSE	Guanine nucleotide-binding protein G(i) subunit alpha-1
[2]		B2RSH2	41	86.2	8.85	4.1e-18	982.514	2	2.7	F	VFDAVTDVIIKNNLKDCG		Z20191212-07_FTMSms2ethcd	40.23	26.3	3.8e-05	1	40361.5	MOUSE	Guanine nucleotide-binding protein G(i) subunit alpha-1
[2]		B2RSH2	41	86.2	8.85	4.1e-18	776.071	3	-2.3	Y	LNDLDRIAQPNYIPTQQDVL		Z20191212-07_FTMSms2ethcd	42.268	21.1	8.9e-05	1	40361.5	MOUSE	Guanine nucleotide-binding protein G(i) subunit alpha-1
[2]		B2RSH2	41	86.2	8.85	4.1e-18	680.397	2	1.7	L	LLGAGESGKSTIVK		Z20191212-05_FTMSms2ethcd	11.121	27.7	9e-05	4	40361.5	MOUSE	Guanine nucleotide-binding protein G(i) subunit alpha-1
[2]		B2RSH2	41	86.2	8.85	4.1e-18	474.013	4	-1.2	L	RTRVKTTGIVETHFTF		Z20191212-06_FTMSms2ethcd	23.729	17.8	0.00013	2	40361.5	MOUSE	Guanine nucleotide-binding protein G(i) subunit alpha-1
[2-1]	5	Q9DC51	25	47.7	8.85	4.1e-18	548.977	3	-0.41	L	RTRVKTTGIVETHF		Z20191212-06_FTMSms2ethcd	26.396	51	4.1e-18	2	40538.5	MOUSE	Guanine nucleotide-binding protein G(k) subunit alpha
[2-1]	5	Q9DC51	25	47.7	8.85	4.1e-18	813.046	3	1.3	Y	DLVLAEDEEMNRMHESMKLF		Z20191212-05_FTMSms2ethcd	41.963	52.3	4.9e-14	2	40538.5	MOUSE	Guanine nucleotide-binding protein G(k) subunit alpha
[2-1]	5	Q9DC51	25	47.7	8.85	4.1e-18	540.3	3	0.6	L	LLGAGESGKSTIVKQM		Z20191212-03_FTMSms2ethcd	9.534	61.3	2.7e-11	4	40538.5	MOUSE	Guanine nucleotide-binding protein G(k) subunit alpha
[2-1]	5	Q9DC51	25	47.7	8.85	4.1e-18	510.962	3	2.6	Y	SNTIQSIIAIIRAM		Z20191212-07_FTMSms2ethcd	60.534	45.9	5.1e-10	2	40538.5	MOUSE	Guanine nucleotide-binding protein G(k) subunit alpha
[2-1]	5	Q9DC51	25	47.7	8.85	4.1e-18	577.994	3	0.59	L	LLLGAGESGKSTIVKQM		Z20191212-05_FTMSms2ethcd	19.622	67.2	7e-10	4	40538.5	MOUSE	Guanine nucleotide-binding protein G(k) subunit alpha
[2-1]	5	Q9DC51	25	47.7	8.85	4.1e-18	806.101	3	-0.71	F	VLAGSAEEGVMTSELAGVIKRLW		Z20191212-05_FTMSms2ethcd	54.54	48	3.4e-09	1	40538.5	MOUSE	Guanine nucleotide-binding protein G(k) subunit alpha
[2-1]	5	Q9DC51	25	47.7	8.85	4.1e-18	411.228	3	0.35	R	VKTTGIVETHF		Z20191212-07_FTMSms2ethcd	12.859	34.4	8.2e-09	2	40538.5	MOUSE	Guanine nucleotide-binding protein G(k) subunit alpha
[2-1]	5	Q9DC51	25	47.7	8.85	4.1e-18	538.252	3	-0.97	Y	THFTCATDTKNVQF		Z20191212-07_FTMSms2ethcd	15.045	25	3e-08	2	40538.5	MOUSE	Guanine nucleotide-binding protein G(k) subunit alpha
[2-1]	5	Q9DC51	25	47.7	8.85	4.1e-18	476.719	2	0.84	W	RDGGVQACF		Z20191212-07_FTMSms2ethcd	13.109	22.4	8.4e-08	1	40538.5	MOUSE	Guanine nucleotide-binding protein G(k) subunit alpha
[2-1]	5	Q9DC51	25	47.7	8.85	4.1e-18	502.604	3	-0.17	L	LGAGESGKSTIVKQM		Z20191212-05_FTMSms2ethcd	11.004	35.2	1.1e-07	4	40538.5	MOUSE	Guanine nucleotide-binding protein G(k) subunit alpha
[2-1]	5	Q9DC51	25	47.7	8.85	4.1e-18	619.696	3	-0.22	Y	SNTIQSIIAIIRAMGRL		Z20191212-05_FTMSms2ethcd	58.793	46.2	4.3e-07	2	40538.5	MOUSE	Guanine nucleotide-binding protein G(k) subunit alpha
[2-1]	5	Q9DC51	25	47.7	8.85	4.1e-18	576.29	2	-0.54	T	TGIVETHFTF		Z20191212-05_FTMSms2ethcd	32.452	27.9	4.8e-07	2	40538.5	MOUSE	Guanine nucleotide-binding protein G(k) subunit alpha
[2-1]	5	Q9DC51	25	47.7	8.85	4.1e-18	496.62	3	0.78	L	LLGAGESGKSTIVKQ		Z20191212-05_FTMSms2ethcd	11.386	33.4	9e-07	4	40538.5	MOUSE	Guanine nucleotide-binding protein G(k) subunit alpha
[2-1]	5	Q9DC51	25	47.7	8.85	4.1e-18	482.593	3	1.9	F	DVGGQRSERKKW		Z20191212-06_FTMSms2ethcd	1.154	23	2.5e-06	4	40538.5	MOUSE	Guanine nucleotide-binding protein G(k) subunit alpha
[2-1]	5	Q9DC51	25	47.7	8.85	4.1e-18	696.862	2	0.71	L	GAGESGKSTIVKQM		Z20191212-07_FTMSms2ethcd	9.724	25.3	4.9e-06	4	40538.5	MOUSE	Guanine nucleotide-binding protein G(k) subunit alpha
[2-1]	5	Q9DC51	25	47.7	8.85	4.1e-18	452.233	2	1.4	T	TGIVETHF		Z20191212-02_FTMSms2ethcd	11.134	25.4	6.7e-06	2	40538.5	MOUSE	Guanine nucleotide-binding protein G(k) subunit alpha
[2-1]	5	Q9DC51	25	47.7	8.85	4.1e-18	726.36	2	-0.26	Y	LNDLDRISQTNY		Z20191212-06_FTMSms2ethcd	17.362	31.7	6.7e-06	1	40538.5	MOUSE	Guanine nucleotide-binding protein G(k) subunit alpha
[2-1]	5	Q9DC51	25	47.7	8.85	4.1e-18	502.756	2	0.38	K	TTGIVETHF		Z20191212-03_FTMSms2ethcd	10.483	27.6	6.9e-06	2	40538.5	MOUSE	Guanine nucleotide-binding protein G(k) subunit alpha
[2-1]	5	Q9DC51	25	47.7	8.85	4.1e-18	935.457	2	0.75	F	DSICNNKWFTDTSIIL		Z20191212-01_FTMSms2ethcd	29.51	35.1	9.2e-06	2	40538.5	MOUSE	Guanine nucleotide-binding protein G(k) subunit alpha
[2-1]	5	Q9DC51	25	47.7	8.85	4.1e-18	811.439	3	6.8	F	VLAGSAEEGVMTSELAGVIKRLW	Oxidation@11	Z20191212-02_FTMSms2ethcd	50.053	31.5	1.2e-05	1	40538.5	MOUSE	Guanine nucleotide-binding protein G(k) subunit alpha
[2-1]	5	Q9DC51	25	47.7	8.85	4.1e-18	401.708	2	-0.82	T	GIVETHF		Z20191212-07_FTMSms2ethcd	14.594	21	1.9e-05	2	40538.5	MOUSE	Guanine nucleotide-binding protein G(k) subunit alpha
[2-1]	5	Q9DC51	25	47.7	8.85	4.1e-18	616.348	2	-0.097	L	LLGAGESGKSTIV		Z20191212-07_FTMSms2ethcd	17.105	35.4	2.7e-05	4	40538.5	MOUSE	Guanine nucleotide-binding protein G(k) subunit alpha
[2-1]	5	Q9DC51	25	47.7	8.85	4.1e-18	756.321	2	-0.51	L	TICYPEYTGSNTY		Z20191212-05_FTMSms2ethcd	22.016	15.1	3.2e-05	1	40538.5	MOUSE	Guanine nucleotide-binding protein G(k) subunit alpha
[2-1]	5	Q9DC51	25	47.7	8.85	4.1e-18	680.397	2	1.7	L	LLGAGESGKSTIVK		Z20191212-05_FTMSms2ethcd	11.121	27.7	9e-05	4	40538.5	MOUSE	Guanine nucleotide-binding protein G(k) subunit alpha
[2-1]	5	Q9DC51	25	47.7	8.85	4.1e-18	474.013	4	-1.2	L	RTRVKTTGIVETHFTF		Z20191212-06_FTMSms2ethcd	23.729	17.8	0.00013	2	40538.5	MOUSE	Guanine nucleotide-binding protein G(k) subunit alpha
[3]		P63001	23	73.4	6.69	1.9e-12	563.334	3	0.52	Q	RGLKTVFDEAIRAVL		Z20191212-03_FTMSms2ethcd	13.295	62.2	1.9e-12	3	21450.3	MOUSE	Ras-related C3 botulinum toxin substrate 1
[3]		P63001	23	73.4	6.69	1.9e-12	454.597	3	-1.5	L	KTVFDEAIRAVL		Z20191212-07_FTMSms2ethcd	40.836	55.9	1.5e-11	3	21450.3	MOUSE	Ras-related C3 botulinum toxin substrate 1
[3]		P63001	23	73.4	6.69	1.9e-12	480.029	4	2.2	L	TQRGLKTVFDEAIRAVL		Z20191212-05_FTMSms2ethcd	41.516	72.4	6.3e-11	3	21450.3	MOUSE	Ras-related C3 botulinum toxin substrate 1
[3]		P63001	23	73.4	6.69	1.9e-12	496.533	4	0.9	L	KTVFDEAIRAVLCPPPVK		Z20191212-05_FTMSms2ethcd	42.223	46	2e-10	2	21450.3	MOUSE	Ras-related C3 botulinum toxin substrate 1
[3]		P63001	23	73.4	6.69	1.9e-12	383.88	3	-0.7	L	KTVFDEAIRA		Z20191212-07_FTMSms2ethcd	15.28	34.6	5.8e-10	3	21450.3	MOUSE	Ras-related C3 botulinum toxin substrate 1
[3]		P63001	23	73.4	6.69	1.9e-12	423.047	5	0.17	L	KTVFDEAIRAVLCPPPVKK		Z20191212-07_FTMSms2ethcd	35.771	34	1e-09	2	21450.3	MOUSE	Ras-related C3 botulinum toxin substrate 1
[3]		P63001	23	73.4	6.69	1.9e-12	511.3	3	0.39	R	GLKTVFDEAIRAVL		Z20191212-07_FTMSms2ethcd	47.656	38.7	6.2e-09	3	21450.3	MOUSE	Ras-related C3 botulinum toxin substrate 1
[3]		P63001	23	73.4	6.69	1.9e-12	1046.51	2	1.2	F	DNYSANVMVDGKPVNLGLW		Z20191212-07_FTMSms2ethcd	48.246	45.8	1.3e-08	2	21450.3	MOUSE	Ras-related C3 botulinum toxin substrate 1
[3]		P63001	23	73.4	6.69	1.9e-12	868.421	2	1.6	F	DNYSANVMVDGKPVNL		Z20191212-05_FTMSms2ethcd	34.293	44	1.4e-08	2	21450.3	MOUSE	Ras-related C3 botulinum toxin substrate 1
[3]		P63001	23	73.4	6.69	1.9e-12	550.27	3	1.4	W	DTAGQEDYDRLRPL		Z20191212-05_FTMSms2ethcd	18.035	37.3	2.2e-07	9	21450.3	MOUSE	Ras-related C3 botulinum toxin substrate 1
[3]		P63001	23	73.4	6.69	1.9e-12	590.823	2	-0.28	L	AMAKEIGAVKY		Z20191212-02_FTMSms2ethcd	9.721	45.9	4.5e-07	1	21450.3	MOUSE	Ras-related C3 botulinum toxin substrate 1
[3]		P63001	23	73.4	6.69	1.9e-12	850.447	2	1.2	Y	SANVMVDGKPVNLGLW		Z20191212-05_FTMSms2ethcd	43.32	42.4	7.8e-07	2	21450.3	MOUSE	Ras-related C3 botulinum toxin substrate 1
[3]		P63001	23	73.4	6.69	1.9e-12	487.591	3	0.37	L	DLRDDKDTIEKL		Z20191212-05_FTMSms2ethcd	14.676	28.9	1.9e-06	2	21450.3	MOUSE	Ras-related C3 botulinum toxin substrate 1
[3]		P63001	23	73.4	6.69	1.9e-12	967.501	2	1.8	-	MQAIKCVVVGDGAVGKTCL	Acetyl@N-term	Z20191212-05_FTMSms2ethcd	46.76	37.1	2.2e-06	3	21450.3	MOUSE	Ras-related C3 botulinum toxin substrate 1
[3]		P63001	23	73.4	6.69	1.9e-12	617.345	2	-1.7	K	TVFDEAIRAVL		Z20191212-06_FTMSms2ethcd	48.225	36.2	5.8e-06	3	21450.3	MOUSE	Ras-related C3 botulinum toxin substrate 1
[3]		P63001	23	73.4	6.69	1.9e-12	539.318	3	-1.6	L	KEKKLTPITYPQGL		Z20191212-07_FTMSms2ethcd	14.381	31.9	7.3e-06	1	21450.3	MOUSE	Ras-related C3 botulinum toxin substrate 1
[3]		P63001	23	73.4	6.69	1.9e-12	898.968	2	0.68	L	AMAKEIGAVKYLECSAL		Z20191212-06_FTMSms2ethcd	31.159	38.3	9.7e-06	1	21450.3	MOUSE	Ras-related C3 botulinum toxin substrate 1
[3]		P63001	23	73.4	6.69	1.9e-12	778.886	2	1.1	Y	TTNAFPGEYIPTVF		Z20191212-05_FTMSms2ethcd	52.297	29.1	2.4e-05	3	21450.3	MOUSE	Ras-related C3 botulinum toxin substrate 1
[3]		P63001	23	73.4	6.69	1.9e-12	1024.04	2	0.33	-	MQAIKCVVVGDGAVGKTCLL	Acetyl@N-term	Z20191212-07_FTMSms2ethcd	50.74	28.5	2.6e-05	3	21450.3	MOUSE	Ras-related C3 botulinum toxin substrate 1
[3]		P63001	23	73.4	6.69	1.9e-12	974.953	2	1.2	Y	TTNAFPGEYIPTVFDNY		Z20191212-01_FTMSms2ethcd	36.634	24.6	3.7e-05	3	21450.3	MOUSE	Ras-related C3 botulinum toxin substrate 1
[3]		P63001	23	73.4	6.69	1.9e-12	609.333	2	1.7	C	VVVGDGAVGKTCL		Z20191212-05_FTMSms2ethcd	18.972	26.1	4.1e-05	7	21450.3	MOUSE	Ras-related C3 botulinum toxin substrate 1
[3]		P63001	23	73.4	6.69	1.9e-12	859.454	2	2.1	-	MQAIKCVVVGDGAVGKT	Acetyl@N-term	Z20191212-05_FTMSms2ethcd	40.225	32.7	6.4e-05	3	21450.3	MOUSE	Ras-related C3 botulinum toxin substrate 1
[3]		P63001	23	73.4	6.69	1.9e-12	451.746	2	-0.39	F	ENVRAKW		Z20191212-01_FTMSms2ethcd	10.587	22.4	0.00011	3	21450.3	MOUSE	Ras-related C3 botulinum toxin substrate 1
[3-1]	19	Q9QUI0	20	88.1	7.73	3.5e-15	758.055	3	-0.32	M	KQEPVKPEEGRDMANRIGAF		Z20191212-07_FTMSms2ethcd	12.93	56.7	3.5e-15	1	21782.4	MOUSE	Transforming protein RhoA
[3-1]	19	Q9QUI0	20	88.1	7.73	3.5e-15	804.095	3	-1.1	L	VGNKKDLRNDEHTRRELAKM		Z20191212-01_FTMSms2ethcd	9.851	49.4	4.3e-11	1	21782.4	MOUSE	Transforming protein RhoA
[3-1]	19	Q9QUI0	20	88.1	7.73	3.5e-15	530.664	5	0.83	M	ANRIGAFGYMECSAKTKDGVREVF		Z20191212-05_FTMSms2ethcd	30.112	46.3	5.7e-11	1	21782.4	MOUSE	Transforming protein RhoA
[3-1]	19	Q9QUI0	20	88.1	7.73	3.5e-15	835.41	5	-2.3	M	KQEPVKPEEGRDMANRIGAFGYMECSAKTKDGVREVF		Z20191212-07_FTMSms2ethcd	31.958	48.4	5.8e-11	1	21782.4	MOUSE	Transforming protein RhoA
[3-1]	19	Q9QUI0	20	88.1	7.73	3.5e-15	694.04	3	2.2	L	VGNKKDLRNDEHTRREL		Z20191212-02_FTMSms2ethcd	3.249	53.6	8.8e-11	1	21782.4	MOUSE	Transforming protein RhoA
[3-1]	19	Q9QUI0	20	88.1	7.73	3.5e-15	642.823	4	3.2	F	SIDSPDSLENIPEKWTPEVKHF		Z20191212-06_FTMSms2ethcd	34.9	51.7	2.3e-08	2	21782.4	MOUSE	Transforming protein RhoA
[3-1]	19	Q9QUI0	20	88.1	7.73	3.5e-15	550.27	3	1.4	W	DTAGQEDYDRLRPL		Z20191212-05_FTMSms2ethcd	18.035	37.3	2.2e-07	9	21782.4	MOUSE	Transforming protein RhoA
[3-1]	19	Q9QUI0	20	88.1	7.73	3.5e-15	910.951	2	2.3	F	ENYVADIEVDGKQVEL		Z20191212-05_FTMSms2ethcd	42.683	39	3e-06	2	21782.4	MOUSE	Transforming protein RhoA
[3-1]	19	Q9QUI0	20	88.1	7.73	3.5e-15	480.73	4	-0.22	F	GYMECSAKTKDGVREVF		Z20191212-07_FTMSms2ethcd	14.517	23.2	3e-06	1	21782.4	MOUSE	Transforming protein RhoA
[3-1]	19	Q9QUI0	20	88.1	7.73	3.5e-15	865.418	2	0.46	F	SIDSPDSLENIPEKW		Z20191212-07_FTMSms2ethcd	37.985	40.6	8.4e-06	2	21782.4	MOUSE	Transforming protein RhoA
[3-1]	19	Q9QUI0	20	88.1	7.73	3.5e-15	446.246	3	0.68	C	SAKTKDGVREVF		Z20191212-07_FTMSms2ethcd	9.669	18.1	9.3e-06	1	21782.4	MOUSE	Transforming protein RhoA
[3-1]	19	Q9QUI0	20	88.1	7.73	3.5e-15	577.276	2	-0.37	L	SYPDTDVILM		Z20191212-01_FTMSms2ethcd	14.792	22.6	1e-05	3	21782.4	MOUSE	Transforming protein RhoA
[3-1]	19	Q9QUI0	20	88.1	7.73	3.5e-15	1008.03	2	1.6	L	IVFSKDQFPEVYVPTVF		Z20191212-02_FTMSms2ethcd	29.659	32.4	1.1e-05	2	21782.4	MOUSE	Transforming protein RhoA
[3-1]	19	Q9QUI0	20	88.1	7.73	3.5e-15	707.874	2	-0.62	Y	VADIEVDGKQVEL		Z20191212-07_FTMSms2ethcd	32.144	38.5	1.6e-05	2	21782.4	MOUSE	Transforming protein RhoA
[3-1]	19	Q9QUI0	20	88.1	7.73	3.5e-15	1096.05	2	-0.46	F	ENYVADIEVDGKQVELALW		Z20191212-05_FTMSms2ethcd	56.743	32.7	1.9e-05	2	21782.4	MOUSE	Transforming protein RhoA
[3-1]	19	Q9QUI0	20	88.1	7.73	3.5e-15	702.315	2	0.41	L	SYPDTDVILMCF		Z20191212-05_FTMSms2ethcd	59.881	19.2	4.2e-05	3	21782.4	MOUSE	Transforming protein RhoA
[3-1]	19	Q9QUI0	20	88.1	7.73	3.5e-15	431.726	2	0.48	F	EMATRAAL		Z20191212-05_FTMSms2ethcd	10.638	21.5	7e-05	1	21782.4	MOUSE	Transforming protein RhoA
[3-1]	19	Q9QUI0	20	88.1	7.73	3.5e-15	828.421	2	2	F	SKDQFPEVYVPTVF		Z20191212-06_FTMSms2ethcd	45.762	28.9	0.00011	2	21782.4	MOUSE	Transforming protein RhoA
[3-1]	19	Q9QUI0	20	88.1	7.73	3.5e-15	618.31	2	0.055	L	VIVGDGACGKTCL		Z20191212-05_FTMSms2ethcd	17.394	17.7	0.00011	2	21782.4	MOUSE	Transforming protein RhoA
[3-1]	19	Q9QUI0	20	88.1	7.73	3.5e-15	569.649	3	1.9	W	TPEVKHFCPNVPIIL		Z20191212-05_FTMSms2ethcd	38.639	23.5	0.00014	2	21782.4	MOUSE	Transforming protein RhoA
[3-2]	13	P60766	15	66	6.53	5.2e-12	536.952	3	1.6	F	ENVKEKWVPEITH		Z20191212-07_FTMSms2ethcd	13.141	50.6	5.2e-12	1	21258.8	MOUSE	Cell division control protein 42 homolog
[3-2]	13	P60766	15	66	6.53	5.2e-12	467.785	4	-0.028	L	AALEPPEPKKSRRC	Methyl@C-term;GeranylGeranyl@14=39	Z20191212-02_FTMSms2ethcd	15.521	39.4	1.3e-10	1	21258.8	MOUSE	Cell division control protein 42 homolog
[3-2]	13	P60766	15	66	6.53	5.2e-12	599.347	3	0.18	L	AKNKQKPITPETAEKL		Z20191212-05_FTMSms2ethcd	9.029	49.2	4.2e-10	1	21258.8	MOUSE	Cell division control protein 42 homolog
[3-2]	13	P60766	15	66	6.53	5.2e-12	709.395	3	0.2	F	LLVGTQIDLRDDPSTIEKL		Z20191212-03_FTMSms2ethcd	12.861	46.9	1.4e-09	1	21258.8	MOUSE	Cell division control protein 42 homolog
[3-2]	13	P60766	15	66	6.53	5.2e-12	484.651	5	1.1	F	ENVKEKWVPEITHHCPKTPF		Z20191212-05_FTMSms2ethcd	19.578	39.1	2.2e-08	1	21258.8	MOUSE	Cell division control protein 42 homolog
[3-2]	13	P60766	15	66	6.53	5.2e-12	671.7	3	-0.7	L	LVGTQIDLRDDPSTIEKL		Z20191212-07_FTMSms2ethcd	33.46	42.6	4.7e-08	1	21258.8	MOUSE	Cell division control protein 42 homolog
[3-2]	13	P60766	15	66	6.53	5.2e-12	982.505	2	0.29	-	MQTIKCVVVGDGAVGKTCL	Acetyl@N-term	Z20191212-05_FTMSms2ethcd	44.893	44.4	1.1e-07	1	21258.8	MOUSE	Cell division control protein 42 homolog
[3-2]	13	P60766	15	66	6.53	5.2e-12	494.956	3	-0.049	N	KQKPITPETAEKL		Z20191212-07_FTMSms2ethcd	10.369	44.5	1.2e-07	1	21258.8	MOUSE	Cell division control protein 42 homolog
[3-2]	13	P60766	15	66	6.53	5.2e-12	550.27	3	1.4	F	DTAGQEDYDRLRPL		Z20191212-05_FTMSms2ethcd	18.035	37.3	2.2e-07	9	21258.8	MOUSE	Cell division control protein 42 homolog
[3-2]	13	P60766	15	66	6.53	5.2e-12	524.786	2	-1.7	L	KNVFDEAIL		Z20191212-07_FTMSms2ethcd	33.27	36.1	1.2e-06	1	21258.8	MOUSE	Cell division control protein 42 homolog
[3-2]	13	P60766	15	66	6.53	5.2e-12	657.344	2	1.8	N	KFPSEYVPTVF		Z20191212-06_FTMSms2ethcd	38.629	32.1	1.4e-06	1	21258.8	MOUSE	Cell division control protein 42 homolog
[3-2]	13	P60766	15	66	6.53	5.2e-12	560.306	2	0.78	L	KNVFDEAILA		Z20191212-06_FTMSms2ethcd	30.743	33.5	7.7e-06	1	21258.8	MOUSE	Cell division control protein 42 homolog
[3-2]	13	P60766	15	66	6.53	5.2e-12	815.411	2	-1.2	Y	TTNKFPSEYVPTVF		Z20191212-07_FTMSms2ethcd	39.391	27.5	4e-05	1	21258.8	MOUSE	Cell division control protein 42 homolog
[3-2]	13	P60766	15	66	6.53	5.2e-12	609.333	2	1.7	C	VVVGDGAVGKTCL		Z20191212-05_FTMSms2ethcd	18.972	26.1	4.1e-05	7	21258.8	MOUSE	Cell division control protein 42 homolog
[3-2]	13	P60766	15	66	6.53	5.2e-12	693.034	3	1.6	-	MQTIKCVVVGDGAVGKTCLL	Acetyl@N-term	Z20191212-05_FTMSms2ethcd	49.215	20.3	0.00012	1	21258.8	MOUSE	Cell division control protein 42 homolog
[3-3]	13	P62746	14	63.8	6	1.2e-10	670.697	3	1.1	L	VANKKDLRSDEHVRTEL		Z20191212-07_FTMSms2ethcd	9.298	60.6	1.2e-10	1	22123.6	MOUSE	Rho-related GTP-binding protein RhoB
[3-3]	13	P62746	14	63.8	6	1.2e-10	851.429	3	1.8	F	SVDSPDSLENIPEKWVPEVKHF		Z20191212-05_FTMSms2ethcd	39.568	57.9	7.3e-10	1	22123.6	MOUSE	Rho-related GTP-binding protein RhoB
[3-3]	13	P62746	14	63.8	6	1.2e-10	550.27	3	1.4	W	DTAGQEDYDRLRPL		Z20191212-05_FTMSms2ethcd	18.035	37.3	2.2e-07	9	22123.6	MOUSE	Rho-related GTP-binding protein RhoB
[3-3]	13	P62746	14	63.8	6	1.2e-10	1008.52	2	2	L	IVFSKDEFPEVYVPTVF		Z20191212-05_FTMSms2ethcd	52.915	37.2	6.2e-07	1	22123.6	MOUSE	Rho-related GTP-binding protein RhoB
[3-3]	13	P62746	14	63.8	6	1.2e-10	793.411	2	0.31	L	LIVFSKDEFPEVY		Z20191212-01_FTMSms2ethcd	14.877	35.6	7.1e-07	1	22123.6	MOUSE	Rho-related GTP-binding protein RhoB
[3-3]	13	P62746	14	63.8	6	1.2e-10	465.984	4	-1.4	L	ARMKQEPVRTDDGRAM		Z20191212-05_FTMSms2ethcd	1.399	21.1	9.5e-07	1	22123.6	MOUSE	Rho-related GTP-binding protein RhoB
[3-3]	13	P62746	14	63.8	6	1.2e-10	910.951	2	2.3	F	ENYVADIEVDGKQVEL		Z20191212-05_FTMSms2ethcd	42.683	39	3e-06	2	22123.6	MOUSE	Rho-related GTP-binding protein RhoB
[3-3]	13	P62746	14	63.8	6	1.2e-10	858.408	2	-2.1	F	SVDSPDSLENIPEKW		Z20191212-05_FTMSms2ethcd	36.149	28.9	6.5e-06	1	22123.6	MOUSE	Rho-related GTP-binding protein RhoB
[3-3]	13	P62746	14	63.8	6	1.2e-10	557.259	2	1.5	F	SKDEFPEVY		Z20191212-05_FTMSms2ethcd	19.364	20	8.6e-06	1	22123.6	MOUSE	Rho-related GTP-binding protein RhoB
[3-3]	13	P62746	14	63.8	6	1.2e-10	577.276	2	-0.37	L	SYPDTDVILM		Z20191212-01_FTMSms2ethcd	14.792	22.6	1e-05	3	22123.6	MOUSE	Rho-related GTP-binding protein RhoB
[3-3]	13	P62746	14	63.8	6	1.2e-10	707.874	2	-0.62	Y	VADIEVDGKQVEL		Z20191212-07_FTMSms2ethcd	32.144	38.5	1.6e-05	2	22123.6	MOUSE	Rho-related GTP-binding protein RhoB
[3-3]	13	P62746	14	63.8	6	1.2e-10	1096.05	2	-0.46	F	ENYVADIEVDGKQVELALW		Z20191212-05_FTMSms2ethcd	56.743	32.7	1.9e-05	2	22123.6	MOUSE	Rho-related GTP-binding protein RhoB
[3-3]	13	P62746	14	63.8	6	1.2e-10	702.315	2	0.41	L	SYPDTDVILMCF		Z20191212-05_FTMSms2ethcd	59.881	19.2	4.2e-05	3	22123.6	MOUSE	Rho-related GTP-binding protein RhoB
[3-3]	13	P62746	14	63.8	6	1.2e-10	410.738	2	0.19	M	AVRIQAY		Z20191212-02_FTMSms2ethcd	9.703	21.1	0.00012	1	22123.6	MOUSE	Rho-related GTP-binding protein RhoB
[3-4]	9	Q62159	10	53.4	5.14	2.3e-08	642.823	4	3.2	F	SIDSPDSLENIPEKWTPEVKHF		Z20191212-06_FTMSms2ethcd	34.9	51.7	2.3e-08	2	22006.6	MOUSE	Rho-related GTP-binding protein RhoC
[3-4]	9	Q62159	10	53.4	5.14	2.3e-08	550.27	3	1.4	W	DTAGQEDYDRLRPL		Z20191212-05_FTMSms2ethcd	18.035	37.3	2.2e-07	9	22006.6	MOUSE	Rho-related GTP-binding protein RhoC
[3-4]	9	Q62159	10	53.4	5.14	2.3e-08	865.418	2	0.46	F	SIDSPDSLENIPEKW		Z20191212-07_FTMSms2ethcd	37.985	40.6	8.4e-06	2	22006.6	MOUSE	Rho-related GTP-binding protein RhoC
[3-4]	9	Q62159	10	53.4	5.14	2.3e-08	577.276	2	-0.37	L	SYPDTDVILM		Z20191212-01_FTMSms2ethcd	14.792	22.6	1e-05	3	22006.6	MOUSE	Rho-related GTP-binding protein RhoC
[3-4]	9	Q62159	10	53.4	5.14	2.3e-08	1008.03	2	1.6	L	IVFSKDQFPEVYVPTVF		Z20191212-02_FTMSms2ethcd	29.659	32.4	1.1e-05	2	22006.6	MOUSE	Rho-related GTP-binding protein RhoC
[3-4]	9	Q62159	10	53.4	5.14	2.3e-08	702.315	2	0.41	L	SYPDTDVILMCF		Z20191212-05_FTMSms2ethcd	59.881	19.2	4.2e-05	3	22006.6	MOUSE	Rho-related GTP-binding protein RhoC
[3-4]	9	Q62159	10	53.4	5.14	2.3e-08	639.326	3	2.7	F	GYLECSAKTKEGVREVF		Z20191212-05_FTMSms2ethcd	25.626	17.3	9.5e-05	1	22006.6	MOUSE	Rho-related GTP-binding protein RhoC
[3-4]	9	Q62159	10	53.4	5.14	2.3e-08	828.421	2	2	F	SKDQFPEVYVPTVF		Z20191212-06_FTMSms2ethcd	45.762	28.9	0.00011	2	22006.6	MOUSE	Rho-related GTP-binding protein RhoC
[3-4]	9	Q62159	10	53.4	5.14	2.3e-08	618.31	2	0.055	L	VIVGDGACGKTCL		Z20191212-05_FTMSms2ethcd	17.394	17.7	0.00011	2	22006.6	MOUSE	Rho-related GTP-binding protein RhoC
[3-4]	9	Q62159	10	53.4	5.14	2.3e-08	569.649	3	1.9	W	TPEVKHFCPNVPIIL		Z20191212-05_FTMSms2ethcd	38.639	23.5	0.00014	2	22006.6	MOUSE	Rho-related GTP-binding protein RhoC
[3-5]	2	Q8BYP3	3	18	6.08	7.8e-11	582.308	3	1.4	Y	DNVLIKWFPEVTHF		Z20191212-05_FTMSms2ethcd	51.397	52.5	7.8e-11	1	23577.5	MOUSE	Rho-related GTP-binding protein RhoF
[3-5]	2	Q8BYP3	3	18	6.08	7.8e-11	581.317	2	-0.28	L	RAAQLEPITY		Z20191212-07_FTMSms2ethcd	17.628	29.8	3.9e-08	1	23577.5	MOUSE	Rho-related GTP-binding protein RhoF
[3-5]	2	Q8BYP3	3	18	6.08	7.8e-11	550.27	3	1.4	Y	DTAGQEDYDRLRPL		Z20191212-05_FTMSms2ethcd	18.035	37.3	2.2e-07	9	23577.5	MOUSE	Rho-related GTP-binding protein RhoF
[3-6]	1	P84096	2	18.3	4.63	3.3e-08	794.433	3	0.89	L	QQDGVKEVFAEAVRAVLNPTPI		Z20191212-03_FTMSms2ethcd	39.962	35.5	3.3e-08	1	21308.7	MOUSE	Rho-related GTP-binding protein RhoG
[3-6]	1	P84096	2	18.3	4.63	3.3e-08	609.333	2	1.7	C	VVVGDGAVGKTCL		Z20191212-05_FTMSms2ethcd	18.972	26.1	4.1e-05	7	21308.7	MOUSE	Rho-related GTP-binding protein RhoG
[4]		Q9D1G1	18	62.2	7.47	1.7e-14	740.665	4	0.88	F	KIRTIELDGKTIKLQIWDTAGQERF		Z20191212-05_FTMSms2ethcd	35.722	60.6	1.7e-14	1	22187.3	MOUSE	Ras-related protein Rab-1B
[4]		Q9D1G1	18	62.2	7.47	1.7e-14	771.16	4	2.8	L	VGNKSDLTTKKVVDNTTAKEFADSLGVPF		Z20191212-05_FTMSms2ethcd	36.372	50.8	1.6e-11	1	22187.3	MOUSE	Ras-related protein Rab-1B
[4]		Q9D1G1	18	62.2	7.47	1.7e-14	514.564	4	1.6	F	KIRTIELDGKTIKLQIW		Z20191212-05_FTMSms2ethcd	34.591	78.4	1.7e-11	1	22187.3	MOUSE	Ras-related protein Rab-1B
[4]		Q9D1G1	18	62.2	7.47	1.7e-14	407.757	4	-1.4	F	KIRTIELDGKTIKL		Z20191212-07_FTMSms2ethcd	18.318	51	2.6e-11	1	22187.3	MOUSE	Ras-related protein Rab-1B
[4]		Q9D1G1	18	62.2	7.47	1.7e-14	790.086	3	1.6	L	TTKKVVDNTTAKEFADSLGVPF		Z20191212-06_FTMSms2ethcd	34.725	43.6	9.9e-11	1	22187.3	MOUSE	Ras-related protein Rab-1B
[4]		Q9D1G1	18	62.2	7.47	1.7e-14	684.291	2	-0.79	L	RFADDTYTESY		Z20191212-07_FTMSms2ethcd	15.25	34.5	1.6e-10	1	22187.3	MOUSE	Ras-related protein Rab-1B
[4]		Q9D1G1	18	62.2	7.47	1.7e-14	597.98	3	1.6	W	LQEIDRYASENVNKL		Z20191212-06_FTMSms2ethcd	14.999	50.9	3.6e-10	1	22187.3	MOUSE	Ras-related protein Rab-1B
[4]		Q9D1G1	18	62.2	7.47	1.7e-14	416.568	3	-1	Y	YRGAHGIIVVY		Z20191212-07_FTMSms2ethcd	15.745	30	2.9e-08	1	22187.3	MOUSE	Ras-related protein Rab-1B
[4]		Q9D1G1	18	62.2	7.47	1.7e-14	1001.47	2	0.56	F	LETSAKNATNVEQAFMTM	Oxidation@16=10	Z20191212-06_FTMSms2ethcd	25.224	38.4	1.6e-07	1	22187.3	MOUSE	Ras-related protein Rab-1B
[4]		Q9D1G1	18	62.2	7.47	1.7e-14	877.426	2	0.68	F	LETSAKNATNVEQAFM		Z20191212-05_FTMSms2ethcd	31.576	27.9	4.7e-07	1	22187.3	MOUSE	Ras-related protein Rab-1B
[4]		Q9D1G1	18	62.2	7.47	1.7e-14	993.471	2	1.5	F	LETSAKNATNVEQAFMTM		Z20191212-06_FTMSms2ethcd	35.338	40.4	9.7e-07	1	22187.3	MOUSE	Ras-related protein Rab-1B
[4]		Q9D1G1	18	62.2	7.47	1.7e-14	414.216	2	-1.3	F	RTITSSY		Z20191212-07_FTMSms2ethcd	9.533	26.5	1.5e-06	1	22187.3	MOUSE	Ras-related protein Rab-1B
[4]		Q9D1G1	18	62.2	7.47	1.7e-14	617.26	2	-0.59	-	MNPEYDYLF	Acetyl@N-term	Z20191212-03_FTMSms2ethcd	57.419	19.1	1.8e-06	1	22187.3	MOUSE	Ras-related protein Rab-1B
[4]		Q9D1G1	18	62.2	7.47	1.7e-14	495.748	2	0.44	F	RTITSSYY		Z20191212-05_FTMSms2ethcd	11.803	25	1.4e-05	1	22187.3	MOUSE	Ras-related protein Rab-1B
[4]		Q9D1G1	18	62.2	7.47	1.7e-14	543.726	2	-0.29	-	MNPEYDYL	Acetyl@N-term	Z20191212-02_FTMSms2ethcd	32.465	15	4.5e-05	1	22187.3	MOUSE	Ras-related protein Rab-1B
[4]		Q9D1G1	18	62.2	7.47	1.7e-14	611.796	2	0.34	Q	IWDTAGQERF		Z20191212-06_FTMSms2ethcd	16.623	26.3	0.00011	24	22187.3	MOUSE	Ras-related protein Rab-1B
[4]		Q9D1G1	18	62.2	7.47	1.7e-14	748.886	2	1.5	N	TTAKEFADSLGVPF	Methyl@C-term	Z20191212-05_FTMSms2ethcd	47.126	28	0.00013	1	22187.3	MOUSE	Ras-related protein Rab-1B
[4]		Q9D1G1	18	62.2	7.47	1.7e-14	885.422	2	-0.52	F	LETSAKNATNVEQAFM	Oxidation@16	Z20191212-03_FTMSms2ethcd	11.116	21	0.00013	1	22187.3	MOUSE	Ras-related protein Rab-1B
[4-1]	5	P51150	6	31.4	6.74	1.4e-12	736.046	3	-1.8	L	KQETEVELYNEFPEPIKL		Z20191212-07_FTMSms2ethcd	41.055	48.6	1.4e-12	1	23490	MOUSE	Ras-related protein Rab-7a
[4-1]	5	P51150	6	31.4	6.74	1.4e-12	715.069	3	0.75	L	DKNDRAKASAESCSC	Methyl@C-term;272.2504@13=49;272.2504@15=25	Z20191212-02_FTMSms2ethcd	123.028	37.2	2.9e-09	1	23490	MOUSE	Ras-related protein Rab-7a
[4-1]	5	P51150	6	31.4	6.74	1.4e-12	1027.01	2	0.37	M	QIWDTAGQERFQSLGVAF		Z20191212-01_FTMSms2ethcd	19.106	32.3	5.1e-06	1	23490	MOUSE	Ras-related protein Rab-7a
[4-1]	5	P51150	6	31.4	6.74	1.4e-12	569.782	2	-5.7	L	KQETEVELY		Z20191212-07_FTMSms2ethcd	13.348	29.8	2.5e-05	1	23490	MOUSE	Ras-related protein Rab-7a
[4-1]	5	P51150	6	31.4	6.74	1.4e-12	815.917	2	2	F	LIQASPRDPENFPF		Z20191212-06_FTMSms2ethcd	34.572	33.8	2.8e-05	1	23490	MOUSE	Ras-related protein Rab-7a
[4-1]	5	P51150	6	31.4	6.74	1.4e-12	611.796	2	0.34	Q	IWDTAGQERF		Z20191212-06_FTMSms2ethcd	16.623	26.3	0.00011	24	23490	MOUSE	Ras-related protein Rab-7a
[4-2]	3	P35293	4	16	5.43	4.1e-09	375.983	4	-1.2	F	KVKTISVDGNKAKL		Z20191212-07_FTMSms2ethcd	9.575	42.6	4.1e-09	1	23035.4	MOUSE	Ras-related protein Rab-18
[4-2]	3	P35293	4	16	5.43	4.1e-09	647.315	2	0.69	L	AIWDTAGQERF		Z20191212-06_FTMSms2ethcd	20.904	29.6	4.6e-07	1	23035.4	MOUSE	Ras-related protein Rab-18
[4-2]	3	P35293	4	16	5.43	4.1e-09	500.758	2	-0.7	F	RTLTPSYY		Z20191212-05_FTMSms2ethcd	13.313	25.3	0.00011	1	23035.4	MOUSE	Ras-related protein Rab-18
[4-2]	3	P35293	4	16	5.43	4.1e-09	611.796	2	0.34	A	IWDTAGQERF		Z20191212-06_FTMSms2ethcd	16.623	26.3	0.00011	24	23035.4	MOUSE	Ras-related protein Rab-18
[4-3]	3	Q921E2	4	15.5	4.27	5.6e-08	491.228	2	-0.76	F	HSLAPMYY		Z20191212-07_FTMSms2ethcd	18.995	32.8	5.6e-08	4	21331.7	MOUSE	Ras-related protein Rab-31
[4-3]	3	Q921E2	4	15.5	4.27	5.6e-08	435.553	3	-1.9	Y	DITKQDSFHTL		Z20191212-07_FTMSms2ethcd	14.735	18.3	1.1e-06	1	21331.7	MOUSE	Ras-related protein Rab-31
[4-3]	3	Q921E2	4	15.5	4.27	5.6e-08	668.337	2	-1.1	F	LIWDTAGQERF		Z20191212-05_FTMSms2ethcd	34.093	27.1	3.6e-06	2	21331.7	MOUSE	Ras-related protein Rab-31
[4-3]	3	Q921E2	4	15.5	4.27	5.6e-08	611.796	2	0.34	L	IWDTAGQERF		Z20191212-06_FTMSms2ethcd	16.623	26.3	0.00011	24	21331.7	MOUSE	Ras-related protein Rab-31
[4-4]	3	Q8BHH2	4	31.8	4.08	1e-08	733.677	3	2.2	F	SVDDRQSFENLGNWQKEF		Z20191212-06_FTMSms2ethcd	36.116	25.2	1e-08	1	22704.7	MOUSE	Ras-related protein Rab-9B
[4-4]	3	Q8BHH2	4	31.8	4.08	1e-08	576.276	3	1.7	F	IYYADVKDPDHFPF		Z20191212-06_FTMSms2ethcd	34.589	28	1.7e-08	1	22704.7	MOUSE	Ras-related protein Rab-9B
[4-4]	3	Q8BHH2	4	31.8	4.08	1e-08	839.097	3	-0.66	F	VVLGNKVDKEDRQVTTEEAQAW		Z20191212-07_FTMSms2ethcd	19.015	24.4	6.4e-06	1	22704.7	MOUSE	Ras-related protein Rab-9B
[4-4]	3	Q8BHH2	4	31.8	4.08	1e-08	611.796	2	0.34	Q	IWDTAGQERF		Z20191212-06_FTMSms2ethcd	16.623	26.3	0.00011	24	22704.7	MOUSE	Ras-related protein Rab-9B
[4-5]	2	P61027	3	22.5	5.19	1.7e-08	629.321	4	0.9	L	RKTPVKEPNSENVDISSGGGVTGW		Z20191212-07_FTMSms2ethcd	17.118	44.2	1.7e-08	1	22541.1	MOUSE	Ras-related protein Rab-10
[4-5]	2	P61027	3	22.5	5.19	1.7e-08	660.797	2	0.62	F	RFSDDAFNTTF		Z20191212-06_FTMSms2ethcd	21.095	25.2	3.5e-05	1	22541.1	MOUSE	Ras-related protein Rab-10
[4-5]	2	P61027	3	22.5	5.19	1.7e-08	611.796	2	0.34	Q	IWDTAGQERF		Z20191212-06_FTMSms2ethcd	16.623	26.3	0.00011	24	22541.1	MOUSE	Ras-related protein Rab-10
[4-6]	3	Q91V41	4	19.1	3.61	5e-07	975.545	2	-0.9	L	TSEPQPQREGCGC	Methyl@C-term;272.2504@11=39;272.2504@13=24	Z20191212-02_FTMSms2ethcd	139.95	22.4	5e-07	1	23897.2	MOUSE	Ras-related protein Rab-14
[4-6]	3	Q91V41	4	19.1	3.61	5e-07	504.768	2	-0.58	Y	RGAAGALMVY		Z20191212-06_FTMSms2ethcd	13.721	29.8	8e-07	1	23897.2	MOUSE	Ras-related protein Rab-14
[4-6]	3	Q91V41	4	19.1	3.61	5e-07	355.52	3	-6.5	L	HQFTEKKF		Z20191212-03_FTMSms2ethcd	8.475	12	2.6e-05	1	23897.2	MOUSE	Ras-related protein Rab-14
[4-6]	3	Q91V41	4	19.1	3.61	5e-07	611.796	2	0.34	Q	IWDTAGQERF		Z20191212-06_FTMSms2ethcd	16.623	26.3	0.00011	24	23897.2	MOUSE	Ras-related protein Rab-14
[4-7]	2	P35285	3	15.5	3.9	9.1e-07	1063.51	2	1.6	W	RFVEDSFDPNINPTIGASF		Z20191212-01_FTMSms2ethcd	15.163	33.6	9.1e-07	1	21802.1	MOUSE	Ras-related protein Rab-22A
[4-7]	2	P35285	3	15.5	3.9	9.1e-07	668.337	2	-1.1	F	LIWDTAGQERF		Z20191212-05_FTMSms2ethcd	34.093	27.1	3.6e-06	2	21802.1	MOUSE	Ras-related protein Rab-22A
[4-7]	2	P35285	3	15.5	3.9	9.1e-07	611.796	2	0.34	L	IWDTAGQERF		Z20191212-06_FTMSms2ethcd	16.623	26.3	0.00011	24	21802.1	MOUSE	Ras-related protein Rab-22A
[4-8, 5-6]	2	P55258	3	12.1	3.16	2e-05	413.227	2	1.2	F	RTITTAY		Z20191212-07_FTMSms2ethcd	10.27	31.3	2e-05	6	23668.4	MOUSE	Ras-related protein Rab-8A
[4-8, 5-6]	2	P55258	3	12.1	3.16	2e-05	463.753	2	-0.29	L	ALDYGIKF		Z20191212-06_FTMSms2ethcd	21.304	25.3	5.8e-05	2	23668.4	MOUSE	Ras-related protein Rab-8A
[4-8, 5-6]	2	P55258	3	12.1	3.16	2e-05	611.796	2	0.34	Q	IWDTAGQERF		Z20191212-06_FTMSms2ethcd	16.623	26.3	0.00011	24	23668.4	MOUSE	Ras-related protein Rab-8A
[4-9, 5-7]	2	P61028	3	12.1	3.16	2e-05	413.227	2	1.2	F	RTITTAY		Z20191212-07_FTMSms2ethcd	10.27	31.3	2e-05	6	23603.3	MOUSE	Ras-related protein Rab-8B
[4-9, 5-7]	2	P61028	3	12.1	3.16	2e-05	463.753	2	-0.29	L	AIDYGIKF		Z20191212-06_FTMSms2ethcd	21.304	25.3	5.8e-05	2	23603.3	MOUSE	Ras-related protein Rab-8B
[4-9, 5-7]	2	P61028	3	12.1	3.16	2e-05	611.796	2	0.34	Q	IWDTAGQERF		Z20191212-06_FTMSms2ethcd	16.623	26.3	0.00011	24	23603.3	MOUSE	Ras-related protein Rab-8B
[5]		P63011	14	53.6	6.44	9.1e-12	917.839	3	2	T	GAKQGPQLTDQQAPPHQDCAC	Methyl@C-term;272.2504@19=27;272.2504@21=7	Z20191212-02_FTMSms2ethcd	122.374	36.2	9.1e-12	1	24970.1	MOUSE	Ras-related protein Rab-3A
[5]		P63011	14	53.6	6.44	9.1e-12	832.454	3	0.99	K	QGPQLTDQQAPPHQDCAC	Methyl@C-term;272.2504@16=38;272.2504@18=15	Z20191212-02_FTMSms2ethcd	141.901	28.2	4.9e-10	1	24970.1	MOUSE	Ras-related protein Rab-3A
[5]		P63011	14	53.6	6.44	9.1e-12	848.35	2	-1.4	Y	GQKESSDQNFDYMF		Z20191212-07_FTMSms2ethcd	24.495	28.3	3.5e-09	1	24970.1	MOUSE	Ras-related protein Rab-3A
[5]		P63011	14	53.6	6.44	9.1e-12	683.99	3	-2.1	Y	GQKESSDQNFDYMFKIL		Z20191212-03_FTMSms2ethcd	13.674	27.9	1.5e-08	1	24970.1	MOUSE	Ras-related protein Rab-3A
[5]		P63011	14	53.6	6.44	9.1e-12	605.327	2	0.12	L	IIGNSSVGKTSF		Z20191212-07_FTMSms2ethcd	14.236	46	4.4e-08	4	24970.1	MOUSE	Ras-related protein Rab-3A
[5]		P63011	14	53.6	6.44	9.1e-12	917.839	3	1.4	T	GAKQGPQLTDQQAPPHQDCAC	Methyl@C-term;272.2504@19=22;272.2504@21||GeranylGeranyl@Neutral loss	Z20191212-02_FTMSms2ethcd	123.251	22.6	9.3e-08	1	24970.1	MOUSE	Ras-related protein Rab-3A
[5]		P63011	14	53.6	6.44	9.1e-12	683.825	2	3.6	L	QIWDTAGQERY		Z20191212-06_FTMSms2ethcd	14.952	29.7	4.9e-07	7	24970.1	MOUSE	Ras-related protein Rab-3A
[5]		P63011	14	53.6	6.44	9.1e-12	541.751	2	0.32	L	ADHLGFEFF		Z20191212-02_FTMSms2ethcd	15.457	26.5	6e-07	1	24970.1	MOUSE	Ras-related protein Rab-3A
[5]		P63011	14	53.6	6.44	9.1e-12	1054.5	2	-0.18	F	RYADDSFTPAFVSTVGIDF		Z20191212-03_FTMSms2ethcd	33.357	27.6	7.4e-06	2	24970.1	MOUSE	Ras-related protein Rab-3A
[5]		P63011	14	53.6	6.44	9.1e-12	619.794	2	0.72	Q	IWDTAGQERY		Z20191212-05_FTMSms2ethcd	14.426	28	1.6e-05	10	24970.1	MOUSE	Ras-related protein Rab-3A
[5]		P63011	14	53.6	6.44	9.1e-12	413.227	2	1.2	Y	RTITTAY		Z20191212-07_FTMSms2ethcd	10.27	31.3	2e-05	6	24970.1	MOUSE	Ras-related protein Rab-3A
[5]		P63011	14	53.6	6.44	9.1e-12	456.707	2	0.41	-	MASATDSRY	Met-loss+Acetyl@1	Z20191212-06_FTMSms2ethcd	10.328	17.3	3.6e-05	1	24970.1	MOUSE	Ras-related protein Rab-3A
[5]		P63011	14	53.6	6.44	9.1e-12	420.727	2	0.67	W	STQIKTY		Z20191212-07_FTMSms2ethcd	9.334	21.9	0.00011	2	24970.1	MOUSE	Ras-related protein Rab-3A
[5]		P63011	14	53.6	6.44	9.1e-12	376.239	2	-0.7	F	KVKTIY		Z20191212-01_FTMSms2ethcd	9.575	20.3	0.00013	1	24970.1	MOUSE	Ras-related protein Rab-3A
[5-1]	5	P62823	10	43.6	5.75	5.8e-10	841.342	2	-2.1	F	GQKDSSDQNFDYMF		Z20191212-07_FTMSms2ethcd	32.112	25	5.8e-10	1	25872.3	MOUSE	Ras-related protein Rab-3C
[5-1]	5	P62823	10	43.6	5.75	5.8e-10	605.327	2	0.12	L	IIGNSSVGKTSF		Z20191212-07_FTMSms2ethcd	14.236	46	4.4e-08	4	25872.3	MOUSE	Ras-related protein Rab-3C
[5-1]	5	P62823	10	43.6	5.75	5.8e-10	719.865	4	0.34	F	ERLVDIICDKMSESLETDPAITAAKQ		Z20191212-07_FTMSms2ethcd	46.518	35.2	1.2e-07	1	25872.3	MOUSE	Ras-related protein Rab-3C
[5-1]	5	P62823	10	43.6	5.75	5.8e-10	683.825	2	3.6	L	QIWDTAGQERY		Z20191212-06_FTMSms2ethcd	14.952	29.7	4.9e-07	7	25872.3	MOUSE	Ras-related protein Rab-3C
[5-1]	5	P62823	10	43.6	5.75	5.8e-10	963.567	2	0.95	L	KETPPPPQPNCGC	Methyl@C-term;272.2504@11=32;272.2504@13||GeranylGeranyl@Neutral loss	Z20191212-06_FTMSms2ethcd	103.42	23.8	5e-07	1	25872.3	MOUSE	Ras-related protein Rab-3C
[5-1]	5	P62823	10	43.6	5.75	5.8e-10	619.794	2	0.72	Q	IWDTAGQERY		Z20191212-05_FTMSms2ethcd	14.426	28	1.6e-05	10	25872.3	MOUSE	Ras-related protein Rab-3C
[5-1]	5	P62823	10	43.6	5.75	5.8e-10	413.227	2	1.2	Y	RTITTAY		Z20191212-07_FTMSms2ethcd	10.27	31.3	2e-05	6	25872.3	MOUSE	Ras-related protein Rab-3C
[5-1]	5	P62823	10	43.6	5.75	5.8e-10	963.565	2	-0.91	L	KETPPPPQPNCGC	Methyl@C-term;272.2504@11=18;272.2504@13||GeranylGeranyl@Neutral loss	Z20191212-02_FTMSms2ethcd	142.807	17.2	2.2e-05	1	25872.3	MOUSE	Ras-related protein Rab-3C
[5-1]	5	P62823	10	43.6	5.75	5.8e-10	586.753	2	-1.2	-	MRHEAPMQM	Acetyl@N-term	Z20191212-07_FTMSms2ethcd	13.728	18.4	3.3e-05	1	25872.3	MOUSE	Ras-related protein Rab-3C
[5-1]	5	P62823	10	43.6	5.75	5.8e-10	420.727	2	0.67	W	STQIKTY		Z20191212-07_FTMSms2ethcd	9.334	21.9	0.00011	2	25872.3	MOUSE	Ras-related protein Rab-3C
[5-2]	6	Q9CQD1	7	38.1	4.52	5.6e-08	491.228	2	-0.76	Y	HSLAPMYY		Z20191212-07_FTMSms2ethcd	18.995	32.8	5.6e-08	4	23598.8	MOUSE	Ras-related protein Rab-5A
[5-2]	6	Q9CQD1	7	38.1	4.52	5.6e-08	720.024	3	0.74	-	MANRGATRPNGPNTGNKICQF	Met-loss+Acetyl@1	Z20191212-05_FTMSms2ethcd	13.767	35.3	9e-08	1	23598.8	MOUSE	Ras-related protein Rab-5A
[5-2]	6	Q9CQD1	7	38.1	4.52	5.6e-08	560.937	3	0.013	Y	DITNEESFARAKNW		Z20191212-06_FTMSms2ethcd	19.663	27	1.1e-07	1	23598.8	MOUSE	Ras-related protein Rab-5A
[5-2]	6	Q9CQD1	7	38.1	4.52	5.6e-08	524.301	2	0.16	Y	RGAQAAIVVY		Z20191212-05_FTMSms2ethcd	14.522	30.9	3.3e-07	3	23598.8	MOUSE	Ras-related protein Rab-5A
[5-2]	6	Q9CQD1	7	38.1	4.52	5.6e-08	684.314	2	-0.66	F	EIWDTAGQERY		Z20191212-03_FTMSms2ethcd	11.044	21.8	9.8e-06	3	23598.8	MOUSE	Ras-related protein Rab-5A
[5-2]	6	Q9CQD1	7	38.1	4.52	5.6e-08	619.794	2	0.72	E	IWDTAGQERY		Z20191212-05_FTMSms2ethcd	14.426	28	1.6e-05	10	23598.8	MOUSE	Ras-related protein Rab-5A
[5-2]	6	Q9CQD1	7	38.1	4.52	5.6e-08	807.45	3	0.69	R	GVDLTEPAQPARSQCCSN	GeranylGeranyl@Neutral loss;GeranylGeranyl@15	Z20191212-02_FTMSms2ethcd	138.677	20.1	2.1e-05	1	23598.8	MOUSE	Ras-related protein Rab-5A
[5-3]	1	Q9CZT8	5	30.1	5.31	8.2e-09	794.982	5	-1.1	F	EASAKENISVRQAFERLVDAICDKMSDSMDTDPSVL		Z20191212-03_FTMSms2ethcd	49.814	38.5	8.2e-09	1	24757.2	MOUSE	Ras-related protein Rab-3B
[5-3]	1	Q9CZT8	5	30.1	5.31	8.2e-09	605.327	2	0.12	L	IIGNSSVGKTSF		Z20191212-07_FTMSms2ethcd	14.236	46	4.4e-08	4	24757.2	MOUSE	Ras-related protein Rab-3B
[5-3]	1	Q9CZT8	5	30.1	5.31	8.2e-09	683.825	2	3.6	L	QIWDTAGQERY		Z20191212-06_FTMSms2ethcd	14.952	29.7	4.9e-07	7	24757.2	MOUSE	Ras-related protein Rab-3B
[5-3]	1	Q9CZT8	5	30.1	5.31	8.2e-09	619.794	2	0.72	Q	IWDTAGQERY		Z20191212-05_FTMSms2ethcd	14.426	28	1.6e-05	10	24757.2	MOUSE	Ras-related protein Rab-3B
[5-3]	1	Q9CZT8	5	30.1	5.31	8.2e-09	413.227	2	1.2	Y	RTITTAY		Z20191212-07_FTMSms2ethcd	10.27	31.3	2e-05	6	24757.2	MOUSE	Ras-related protein Rab-3B
[5-4]	5	P61021	6	27	4.28	5.6e-08	491.228	2	-0.76	Y	HSLAPMYY		Z20191212-07_FTMSms2ethcd	18.995	32.8	5.6e-08	4	23707	MOUSE	Ras-related protein Rab-5B
[5-4]	5	P61021	6	27	4.28	5.6e-08	524.301	2	0.16	Y	RGAQAAIVVY		Z20191212-05_FTMSms2ethcd	14.522	30.9	3.3e-07	3	23707	MOUSE	Ras-related protein Rab-5B
[5-4]	5	P61021	6	27	4.28	5.6e-08	684.314	2	-0.66	F	EIWDTAGQERY		Z20191212-03_FTMSms2ethcd	11.044	21.8	9.8e-06	3	23707	MOUSE	Ras-related protein Rab-5B
[5-4]	5	P61021	6	27	4.28	5.6e-08	619.794	2	0.72	E	IWDTAGQERY		Z20191212-05_FTMSms2ethcd	14.426	28	1.6e-05	10	23707	MOUSE	Ras-related protein Rab-5B
[5-4]	5	P61021	6	27	4.28	5.6e-08	836.387	2	-2.6	F	METSAKTAMNVNDLF		Z20191212-05_FTMSms2ethcd	35.388	22.8	3.2e-05	1	23707	MOUSE	Ras-related protein Rab-5B
[5-4]	5	P61021	6	27	4.28	5.6e-08	785.395	2	-0.36	F	LTQSVCLDDTTVKF		Z20191212-07_FTMSms2ethcd	35.009	32.9	4.5e-05	1	23707	MOUSE	Ras-related protein Rab-5B
[5-5]	4	P35278	5	23.6	4.29	5.2e-08	685.681	3	-1.1	-	MAGRGGAARPNGPAAGNKICQF	Met-loss+Acetyl@1	Z20191212-07_FTMSms2ethcd	13.799	32.3	5.2e-08	1	23412.7	MOUSE	Ras-related protein Rab-5C
[5-5]	4	P35278	5	23.6	4.29	5.2e-08	491.228	2	-0.76	Y	HSLAPMYY		Z20191212-07_FTMSms2ethcd	18.995	32.8	5.6e-08	4	23412.7	MOUSE	Ras-related protein Rab-5C
[5-5]	4	P35278	5	23.6	4.29	5.2e-08	524.301	2	0.16	Y	RGAQAAIVVY		Z20191212-05_FTMSms2ethcd	14.522	30.9	3.3e-07	3	23412.7	MOUSE	Ras-related protein Rab-5C
[5-5]	4	P35278	5	23.6	4.29	5.2e-08	684.314	2	-0.66	F	EIWDTAGQERY		Z20191212-03_FTMSms2ethcd	11.044	21.8	9.8e-06	3	23412.7	MOUSE	Ras-related protein Rab-5C
[5-5]	4	P35278	5	23.6	4.29	5.2e-08	619.794	2	0.72	E	IWDTAGQERY		Z20191212-05_FTMSms2ethcd	14.426	28	1.6e-05	10	23412.7	MOUSE	Ras-related protein Rab-5C
[4-8, 5-6]	2	P55258	3	12.1	3.16	2e-05	413.227	2	1.2	F	RTITTAY		Z20191212-07_FTMSms2ethcd	10.27	31.3	2e-05	6	23668.4	MOUSE	Ras-related protein Rab-8A
[4-8, 5-6]	2	P55258	3	12.1	3.16	2e-05	463.753	2	-0.29	L	ALDYGIKF		Z20191212-06_FTMSms2ethcd	21.304	25.3	5.8e-05	2	23668.4	MOUSE	Ras-related protein Rab-8A
[4-8, 5-6]	2	P55258	3	12.1	3.16	2e-05	611.796	2	0.34	Q	IWDTAGQERF		Z20191212-06_FTMSms2ethcd	16.623	26.3	0.00011	24	23668.4	MOUSE	Ras-related protein Rab-8A
[4-9, 5-7]	2	P61028	3	12.1	3.16	2e-05	413.227	2	1.2	F	RTITTAY		Z20191212-07_FTMSms2ethcd	10.27	31.3	2e-05	6	23603.3	MOUSE	Ras-related protein Rab-8B
[4-9, 5-7]	2	P61028	3	12.1	3.16	2e-05	463.753	2	-0.29	L	AIDYGIKF		Z20191212-06_FTMSms2ethcd	21.304	25.3	5.8e-05	2	23603.3	MOUSE	Ras-related protein Rab-8B
[4-9, 5-7]	2	P61028	3	12.1	3.16	2e-05	611.796	2	0.34	Q	IWDTAGQERF		Z20191212-06_FTMSms2ethcd	16.623	26.3	0.00011	24	23603.3	MOUSE	Ras-related protein Rab-8B
[6]		P14733	12	29.9	8.65	1.4e-17	983.125	3	0.88	F	KTTIPEEEEEEEEEPIGVAVEEERF		Z20191212-07_FTMSms2ethcd	30.663	73.9	1.4e-17	1	66786.1	MOUSE	Lamin-B1
[6]		P14733	12	29.9	8.65	1.4e-17	862.942	4	0.65	W	KNQNSWGTGEDVKVILKNSQGEEVAQRSTVF		Z20191212-06_FTMSms2ethcd	31.498	35.1	7.3e-10	1	66786.1	MOUSE	Lamin-B1
[6]		P14733	12	29.9	8.65	1.4e-17	529.953	3	2	F	HQQGAPRASNKSC	Farnesyl@13=24	Z20191212-06_FTMSms2ethcd	21.263	28.3	4e-09	1	66786.1	MOUSE	Lamin-B1
[6]		P14733	12	29.9	8.65	1.4e-17	488.939	3	1.8	H	QQGAPRASNKSC	Methyl@C-term;Farnesyl@12=18	Z20191212-06_FTMSms2ethcd	41.43	24.4	2e-08	1	66786.1	MOUSE	Lamin-B1
[6]		P14733	12	29.9	8.65	1.4e-17	680.366	5	-0.88	Y	IDKVRSLETENSALQLQVTEREEVRGREL		Z20191212-07_FTMSms2ethcd	28.958	44.5	4.4e-08	1	66786.1	MOUSE	Lamin-B1
[6]		P14733	12	29.9	8.65	1.4e-17	672.349	2	-3.3	F	KAEHDQLLLNY		Z20191212-07_FTMSms2ethcd	16.257	33	1.7e-07	1	66786.1	MOUSE	Lamin-B1
[6]		P14733	12	29.9	8.65	1.4e-17	741.06	3	-1.2	-	MATATPVQQQRAGSRASAPATPL	Met-loss+Acetyl@1	Z20191212-07_FTMSms2ethcd	19.11	29.2	3.6e-06	1	66786.1	MOUSE	Lamin-B1
[6]		P14733	12	29.9	8.65	1.4e-17	520.251	2	0.47	Y	KEELEQTY		Z20191212-06_FTMSms2ethcd	10.137	22.2	3.9e-06	1	66786.1	MOUSE	Lamin-B1
[6]		P14733	12	29.9	8.65	1.4e-17	749.882	2	-0.59	W	EMIRKIGDTSVSY		Z20191212-07_FTMSms2ethcd	15.499	23.7	9.4e-06	1	66786.1	MOUSE	Lamin-B1
[6]		P14733	12	29.9	8.65	1.4e-17	620.639	3	-1.7	F	IRLKNTSEQDQPMGGW		Z20191212-07_FTMSms2ethcd	16.431	20.2	1.2e-05	1	66786.1	MOUSE	Lamin-B1
[6]		P14733	12	29.9	8.65	1.4e-17	417.74	2	0.89	L	QIELGKF		Z20191212-06_FTMSms2ethcd	16.776	22.3	7.1e-05	1	66786.1	MOUSE	Lamin-B1
[6]		P14733	12	29.9	8.65	1.4e-17	414.239	2	0.47	R	ASNKSC	Methyl@C-term;Farnesyl@6=14	Z20191212-02_FTMSms2ethcd	32.94	13.1	0.00015	1	66786.1	MOUSE	Lamin-B1
[7]		Q61411	8	56.1	6.36	1.5e-11	531.072	5	-0.92	L	VGNKCDLAARTVESRQAQDLARSY		Z20191212-07_FTMSms2ethcd	16.248	39.1	1.5e-11	1	21298.3	MOUSE	GTPase HRas
[7]		Q61411	8	56.1	6.36	1.5e-11	605.634	3	-2.1	Y	IETSAKTRQGVEDAFY		Z20191212-07_FTMSms2ethcd	13.757	46.6	6.4e-11	2	21298.3	MOUSE	GTPase HRas
[7]		Q61411	8	56.1	6.36	1.5e-11	677.924	2	-0.99	Y	KLVVVGAGGVGKSAL		Z20191212-07_FTMSms2ethcd	15.683	46	5.3e-10	3	21298.3	MOUSE	GTPase HRas
[7]		Q61411	8	56.1	6.36	1.5e-11	560.606	3	0.64	F	AINNTKSFEDIHQY		Z20191212-05_FTMSms2ethcd	14.332	36.6	1e-09	1	21298.3	MOUSE	GTPase HRas
[7]		Q61411	8	56.1	6.36	1.5e-11	507.778	4	0.36	Y	REQIKRVKDSDDVPMVL		Z20191212-07_FTMSms2ethcd	12.603	43.6	2.6e-08	2	21298.3	MOUSE	GTPase HRas
[7]		Q61411	8	56.1	6.36	1.5e-11	384.559	3	-0.62	Y	TLVREIRQH		Z20191212-01_FTMSms2ethcd	10.354	25.8	7.8e-07	1	21298.3	MOUSE	GTPase HRas
[7]		Q61411	8	56.1	6.36	1.5e-11	557.335	2	0.62	L	VVVGAGGVGKSAL		Z20191212-05_FTMSms2ethcd	14.445	31.8	8.8e-06	3	21298.3	MOUSE	GTPase HRas
[7]		Q61411	8	56.1	6.36	1.5e-11	630.299	2	-0.32	Y	MRTGEGFLCVF		Z20191212-03_FTMSms2ethcd	14.665	21.7	2.5e-05	3	21298.3	MOUSE	GTPase HRas
[7-1]	2	P08556	7	40.7	6.11	6.4e-11	605.634	3	-2.1	F	IETSAKTRQGVEDAFY		Z20191212-07_FTMSms2ethcd	13.757	46.6	6.4e-11	2	21199.3	MOUSE	GTPase NRas
[7-1]	2	P08556	7	40.7	6.11	6.4e-11	677.924	2	-0.99	Y	KLVVVGAGGVGKSAL		Z20191212-07_FTMSms2ethcd	15.683	46	5.3e-10	3	21199.3	MOUSE	GTPase NRas
[7-1]	2	P08556	7	40.7	6.11	6.4e-11	507.778	4	0.36	Y	REQIKRVKDSDDVPMVL		Z20191212-07_FTMSms2ethcd	12.603	43.6	2.6e-08	2	21199.3	MOUSE	GTPase NRas
[7-1]	2	P08556	7	40.7	6.11	6.4e-11	785.4	2	1.4	F	AINNSKSFADINLY		Z20191212-06_FTMSms2ethcd	21.839	44	1.1e-06	1	21199.3	MOUSE	GTPase NRas
[7-1]	2	P08556	7	40.7	6.11	6.4e-11	557.335	2	0.62	L	VVVGAGGVGKSAL		Z20191212-05_FTMSms2ethcd	14.445	31.8	8.8e-06	3	21199.3	MOUSE	GTPase NRas
[7-1]	2	P08556	7	40.7	6.11	6.4e-11	630.299	2	-0.32	Y	MRTGEGFLCVF		Z20191212-03_FTMSms2ethcd	14.665	21.7	2.5e-05	3	21199.3	MOUSE	GTPase NRas
[7-1]	2	P08556	7	40.7	6.11	6.4e-11	743.712	3	1.3	Y	GIPFIETSAKTRQGVEDAFY		Z20191212-06_FTMSms2ethcd	36.39	17.2	3.2e-05	1	21199.3	MOUSE	GTPase NRas
[8]		P62835	5	47.3	6.59	3.5e-12	462.289	3	-0.27	Y	KLVVLGSGGVGKSAL		Z20191212-07_FTMSms2ethcd	19.498	51.4	3.5e-12	2	20987.4	MOUSE	Ras-related protein Rap-1A
[8]		P62835	5	47.3	6.59	3.5e-12	614.659	3	-0.22	F	LESSAKSKINVNEIFY		Z20191212-05_FTMSms2ethcd	30.863	39.2	9.1e-11	2	20987.4	MOUSE	Ras-related protein Rap-1A
[8]		P62835	5	47.3	6.59	3.5e-12	731.378	3	-0.37	Y	SITAQSTFNDLQDLREQIL		Z20191212-06_FTMSms2ethcd	48.101	51.8	1.5e-09	2	20987.4	MOUSE	Ras-related protein Rap-1A
[8]		P62835	5	47.3	6.59	3.5e-12	729.835	2	-0.11	F	VEKYDPTIEDSY		Z20191212-07_FTMSms2ethcd	18.689	28.7	7.9e-06	2	20987.4	MOUSE	Ras-related protein Rap-1A
[8]		P62835	5	47.3	6.59	3.5e-12	718.61	4	-0.15	L	VGNKCDLEDERVVGKEQGQNLARQW		Z20191212-03_FTMSms2ethcd	10.076	21.1	9.7e-06	2	20987.4	MOUSE	Ras-related protein Rap-1A
[9]		P61226	5	45.4	7.83	2e-15	694.343	4	0.65	F	METSAKNKASVDELFAEIVRQMNY		Z20191212-06_FTMSms2ethcd	46.182	53.2	2e-15	1	20504.5	MOUSE	Ras-related protein Rap-2b
[9]		P61226	5	45.4	7.83	2e-15	888.452	3	-0.41	Y	RKEIEVDSSPSVLEILDTAGTEQF		Z20191212-05_FTMSms2ethcd	47.35	27.4	9e-07	3	20504.5	MOUSE	Ras-related protein Rap-2b
[9]		P61226	5	45.4	7.83	2e-15	626.359	2	0.75	Y	IKNGQGFILVY		Z20191212-05_FTMSms2ethcd	31.917	24.9	9.9e-06	3	20504.5	MOUSE	Ras-related protein Rap-2b
[9]		P61226	5	45.4	7.83	2e-15	1012.48	2	-0.79	F	VTGSFIEKYDPTIEDFY		Z20191212-03_FTMSms2ethcd	17.279	26.5	6.2e-05	1	20504.5	MOUSE	Ras-related protein Rap-2b
[9]		P61226	5	45.4	7.83	2e-15	428.205	2	0.95	F	ASMRDLY		Z20191212-07_FTMSms2ethcd	12.771	22.4	0.00013	3	20504.5	MOUSE	Ras-related protein Rap-2b
[9-1]	2	Q80ZJ1	5	43.7	6.28	2.4e-11	706.097	4	3	F	METSAKSKTMVDELFAEIVRQMNY		Z20191212-07_FTMSms2ethcd	50.96	43	2.4e-11	1	20642.7	MOUSE	Ras-related protein Rap-2a
[9-1]	2	Q80ZJ1	5	43.7	6.28	2.4e-11	888.452	3	-0.41	Y	RKEIEVDSSPSVLEILDTAGTEQF		Z20191212-05_FTMSms2ethcd	47.35	27.4	9e-07	3	20642.7	MOUSE	Ras-related protein Rap-2a
[9-1]	2	Q80ZJ1	5	43.7	6.28	2.4e-11	626.359	2	0.75	Y	IKNGQGFILVY		Z20191212-05_FTMSms2ethcd	31.917	24.9	9.9e-06	3	20642.7	MOUSE	Ras-related protein Rap-2a
[9-1]	2	Q80ZJ1	5	43.7	6.28	2.4e-11	821.371	2	1.2	Y	AAQPDKDDPCCSAC	Methyl@C-term;Farnesyl@Neutral loss|14	Z20191212-07_FTMSms2ethcd	66.268	14.2	7.5e-05	1	20642.7	MOUSE	Ras-related protein Rap-2a
[9-1]	2	Q80ZJ1	5	43.7	6.28	2.4e-11	428.205	2	0.95	F	ASMRDLY		Z20191212-07_FTMSms2ethcd	12.771	22.4	0.00013	3	20642.7	MOUSE	Ras-related protein Rap-2a
[10]		P63321	4	30.1	6.39	1.2e-11	468.274	3	-0.43	H	KVIMVGSGGVGKSAL		Z20191212-07_FTMSms2ethcd	13.491	43.9	1.2e-11	2	23553	MOUSE	Ras-related protein Ral-A
[10]		P63321	4	30.1	6.39	1.2e-11	612.819	4	1.5	F	AATADFREQILRVKEDENVPF		Z20191212-06_FTMSms2ethcd	34.823	49.3	1.2e-10	1	23553	MOUSE	Ras-related protein Ral-A
[10]		P63321	4	30.1	6.39	1.2e-11	604.659	3	-0.59	Y	VETSAKTRANVDKVFF		Z20191212-07_FTMSms2ethcd	13.493	27	1.8e-09	2	23553	MOUSE	Ras-related protein Ral-A
[10]		P63321	4	30.1	6.39	1.2e-11	557.772	2	1	F	RSGEGFLCVF		Z20191212-01_FTMSms2ethcd	13.269	22.9	9e-06	1	23553	MOUSE	Ras-related protein Ral-A
[11]		P35290	4	35.5	6.81	9.7e-13	674.997	3	-1.1	F	QVMTEDKGVDLSQKANPY		Z20191212-07_FTMSms2ethcd	15.414	56.9	9.7e-13	1	23144.4	MOUSE	Ras-related protein Rab-24
[11]		P35290	4	35.5	6.81	9.7e-13	979.146	3	0.92	F	ETSSKTGQSVDELFQKVAEDYVSVAAF		Z20191212-02_FTMSms2ethcd	39.825	33	5.5e-07	1	23144.4	MOUSE	Ras-related protein Rab-24
[11]		P35290	4	35.5	6.81	9.7e-13	617.332	3	-2.2	-	MSGQRVDVKVVMLGKEY	Met-loss+Acetyl@1	Z20191212-07_FTMSms2ethcd	32.472	20.2	2.6e-06	1	23144.4	MOUSE	Ras-related protein Rab-24
[11]		P35290	4	35.5	6.81	9.7e-13	401.549	3	1.4	Y	VHDRFLVGPY		Z20191212-05_FTMSms2ethcd	15.899	14.1	0.00011	1	23144.4	MOUSE	Ras-related protein Rab-24
[12]		P63216	3	49.3	7.57	9.3e-15	522.96	3	-1.5	C	RIKVSKAAADLMTY		Z20191212-07_FTMSms2ethcd	13.933	58.6	9.3e-15	1	8304.8	MOUSE	Guanine nucleotide-binding protein G(I)/G(S)/G(O) subunit gamma-3
[12]		P63216	3	49.3	7.57	9.3e-15	453.919	3	0.85	M	SIGQARKMVEQL		Z20191212-05_FTMSms2ethcd	14.494	32.5	2.3e-05	1	8304.8	MOUSE	Guanine nucleotide-binding protein G(I)/G(S)/G(O) subunit gamma-3
[12]		P63216	3	49.3	7.57	9.3e-15	618.784	2	0.84	-	MKGETPVNSTM	Acetyl@N-term	Z20191212-06_FTMSms2ethcd	15.606	23.2	2.3e-05	1	8304.8	MOUSE	Guanine nucleotide-binding protein G(I)/G(S)/G(O) subunit gamma-3
[13]		P62071	2	13.2	5.24	1.3e-08	769.355	2	0.083	-	MAAAGWRDGSGQEKY	Met-loss+Acetyl@1	Z20191212-07_FTMSms2ethcd	13.623	46.5	1.3e-08	1	23399.8	MOUSE	Ras-related protein R-Ras2
[13]		P62071	2	13.2	5.24	1.3e-08	506.942	3	0.55	L	RVKDRDEFPMIL		Z20191212-06_FTMSms2ethcd	19.442	37	4.1e-07	1	23399.8	MOUSE	Ras-related protein R-Ras2
[14]		P63213	2	26.8	5.1	3e-08	978.531	2	1.9	-	MASNNTASIAQARKLVEQL	Met-loss+Acetyl@1	Z20191212-05_FTMSms2ethcd	40.944	51.2	3e-08	1	7850.2	MOUSE	Guanine nucleotide-binding protein G(I)/G(S)/G(O) subunit gamma-2
[14]		P63213	2	26.8	5.1	3e-08	743.902	2	-0.48	-	MASNNTASIAQARKL	Met-loss+Acetyl@1	Z20191212-07_FTMSms2ethcd	13.638	38.1	9.4e-07	1	7850.2	MOUSE	Guanine nucleotide-binding protein G(I)/G(S)/G(O) subunit gamma-2
[15]		P10833	1	8.3	4.76	2.1e-08	552.307	4	-0.61	L	RLNVDEAFEQLVRAVRKY		Z20191212-07_FTMSms2ethcd	42.537	36	2.1e-08	1	23764	MOUSE	Ras-related protein R-Ras
[16]		Q3UJP5	1	7.7	4.03	1.9e-05	903.955	2	0.87	-	MAKDLDELLDEVETKF	Met-loss+Acetyl@1	Z20191212-02_FTMSms2ethcd	51.626	42	1.9e-05	1	23848.1	MOUSE	Protein C8orf37 homolog
[17]		Q61016	1	25	2.91	1e-05	885.479	2	0.16	-	MSGTNNVAQARKLVEQL	Met-loss+Acetyl@1	Z20191212-07_FTMSms2ethcd	34.577	27.7	1e-05	1	7479.7	MOUSE	Guanine nucleotide-binding protein G(I)/G(S)/G(O) subunit gamma-7
[18]		P48678	1	1.7	2.44	8.1e-05	608.359	2	0.77	F	TLKAGQVVTIW		Z20191212-06_FTMSms2ethcd	27.68	26.4	8.1e-05	1	74238.2	MOUSE	Prelamin-A/C
[19]		Q99NE5	1	1.1	2.27	1.6e-05	814.842	2	-3.3	Y	RSCDNASAKSSDSDVS		Z20191212-07_FTMSms2ethcd	44.666	22.1	1.6e-05	1	163163	MOUSE	Regulating synaptic membrane exocytosis protein 1
[20]		Q80VP0	1	0.8	2.09	0.0001	520.282	2	0.21	W	AVDLFGRVY		Z20191212-05_FTMSms2ethcd	33.999	23.4	0.0001	1	130267	MOUSE	Tectonin beta-propeller repeat-containing protein 1
[21]		Q5PR73	1	6	2.05	0.00012	495.269	3	0.8	L	NHNVKELFQELL		Z20191212-07_FTMSms2ethcd	38.661	23.2	0.00012	1	22498.2	MOUSE	GTP-binding protein Di-Ras2
[22]		decoy	1	13.6	1.57	3.2e-05	1504.15	2	-17	P	QEAPQEEMGVCEKGDSVQVDTDRCC	Methyl@C-term;Gln->pyro-Glu@1;Oxidation@8;palmitoyl@24|25	Z20191212-03_FTMSms2ethcd	16.237	16.2	3.2e-05	1	20987.4	MOUSE	Ras-related protein Rap-1A
[23]		P21836	1	3.3	1.42	4.7e-05	1215.08	2	8.4	L	MKYWTNFARTGDPNDPRDSK	Methyl@C-term;Oxidation@1	Z20191212-01_FTMSms2ethcd	54.49	15.4	4.7e-05	1	68169.1	MOUSE	Acetylcholinesterase
[24]		decoy	1	3.5	1.19	0.00016	465.923	3	-0.76	C	TVLKMLATGLDAY		Z20191212-07_FTMSms2ethcd	16.339	15.1	0.00016	1	42741.6	MOUSE	Progestin and adipoQ receptor family member 9
