# Supplementary material for: Characterization of Prenylated C-terminal Peptides Using a Thiopropyl-based Capture Technique and LC-MS/MS
Source: Mol Cell Proteomics. 2020 Apr 13;19(6):1005–16. doi: 10.1074/mcp.RA120.001944 (PMC7261820; doi:10.1074/mcp.RA120.001944)
Supplement: Table S2: Detailed peptide data from capture experiments [file 158251_1_supp_495484_q7f3jn.xlsx]

## Sheet: Sheet1
Table S2 Partial List of Peptide Sequences identified along with modifications
Search Name:	P20191105-07_FTMSms2hcd/results nonspec at 1 terminus
			P20191105-07_FTMSms2hcd/results nonspec at 1 terminus
	Uniq Pep	Acc #	Num Unique	% Cov	Best Disc Score	Best Expect Val	m/z	z	ppm	Prev AA	DB Peptide	Variable Mods	Fraction	RT	Score	Expect	# in DB	Protein MW	Species	Protein Name
[1]		P16330	45	54	7.46	3.3e-13	695.352	3	0.64	Y	GKAAGAEEYAQQEVVKRSY		P20191105-07_FTMSms2hcd	28.739	48.8	3.3e-13	1	47123.7	MOUSE	2',3'-cyclic-nucleotide 3'-phosphodiesterase
[1]		P16330	45	54	7.46	3.3e-13	970.975	2	-0.06	L	ILEKYHDGTKMVSADAY		P20191105-07_FTMSms2hcd	35.139	52.4	4.3e-12	1	47123.7	MOUSE	2',3'-cyclic-nucleotide 3'-phosphodiesterase
[1]		P16330	45	54	7.46	3.3e-13	648.687	3	0.74	L	RKAGQVFLEELGNHKAF		P20191105-07_FTMSms2hcd	46.051	61.1	1.2e-10	1	47123.7	MOUSE	2',3'-cyclic-nucleotide 3'-phosphodiesterase
[1]		P16330	45	54	7.46	3.3e-13	629.811	2	0.96	I	HGSRKGGAMQIC	Methyl@C-term	P20191105-07_FTMSms2hcd	109.867	42.1	2.3e-10	1	47123.7	MOUSE	2',3'-cyclic-nucleotide 3'-phosphodiesterase
[1]		P16330	45	54	7.46	3.3e-13	780.939	2	18	Y	QYQVVLVEPKTAW		P20191105-07_FTMSms2hcd	59.323	36.3	5.7e-10	1	47123.7	MOUSE	2',3'-cyclic-nucleotide 3'-phosphodiesterase
[1]		P16330	45	54	7.46	3.3e-13	649.893	2	-0.41	F	ILRGLPGSGKSTL		P20191105-07_FTMSms2hcd	34.561	40.1	2.7e-09	1	47123.7	MOUSE	2',3'-cyclic-nucleotide 3'-phosphodiesterase
[1]		P16330	45	54	7.46	3.3e-13	635.364	2	0.45	Y	QVVLVEPKTAW		P20191105-07_FTMSms2hcd	52.056	37.9	3e-09	1	47123.7	MOUSE	2',3'-cyclic-nucleotide 3'-phosphodiesterase
[1]		P16330	45	54	7.46	3.3e-13	546.992	3	17	W	MLSLTKKMEVKAIF		P20191105-07_FTMSms2hcd	54.346	32.7	4.4e-09	1	47123.7	MOUSE	2',3'-cyclic-nucleotide 3'-phosphodiesterase
[1]		P16330	45	54	7.46	3.3e-13	734.394	3	-0.48	L	QQVKGGSQGEAVGELPRGKLY		P20191105-07_FTMSms2hcd	31.762	35.7	1.5e-08	1	47123.7	MOUSE	2',3'-cyclic-nucleotide 3'-phosphodiesterase
[1]		P16330	45	54	7.46	3.3e-13	537.534	4	1.2	L	RHFISGDEPKEKLELVSY		P20191105-07_FTMSms2hcd	39.441	37.6	1.6e-08	1	47123.7	MOUSE	2',3'-cyclic-nucleotide 3'-phosphodiesterase
[1]		P16330	45	54	7.46	3.3e-13	369.885	3	-0.75	Y	FGKRPPGVLH		P20191105-07_FTMSms2hcd	20.811	24	1.6e-08	1	47123.7	MOUSE	2',3'-cyclic-nucleotide 3'-phosphodiesterase
[1]		P16330	45	54	7.46	3.3e-13	637.812	2	6.3	I	HGSRKGGAMQIC	Methyl@C-term;Oxidation@9	P20191105-07_FTMSms2hcd	104.836	39	1.9e-08	1	47123.7	MOUSE	2',3'-cyclic-nucleotide 3'-phosphodiesterase
[1]		P16330	45	54	7.46	3.3e-13	618.36	4	0.35	Y	YGKGKPVPIHGSRKGGAMQIC	Methyl@C-term;GeranylGeranyl@Neutral loss=53	P20191105-07_FTMSms2hcd	95.772	36.5	3e-08	1	47123.7	MOUSE	2',3'-cyclic-nucleotide 3'-phosphodiesterase
[1]		P16330	45	54	7.46	3.3e-13	647.79	2	-0.54	Y	HDGTKMVSADAY		P20191105-07_FTMSms2hcd	23.496	21.2	4e-08	1	47123.7	MOUSE	2',3'-cyclic-nucleotide 3'-phosphodiesterase
[1]		P16330	45	54	7.46	3.3e-13	465.608	3	0.91	L	SLTKKMEVKAIF		P20191105-07_FTMSms2hcd	38.452	43.1	4.1e-08	1	47123.7	MOUSE	2',3'-cyclic-nucleotide 3'-phosphodiesterase
[1]		P16330	45	54	7.46	3.3e-13	885.486	2	-0.018	F	VTPKTAGAQVVLTDQEL		P20191105-07_FTMSms2hcd	46.196	28.8	6.3e-08	1	47123.7	MOUSE	2',3'-cyclic-nucleotide 3'-phosphodiesterase
[1]		P16330	45	54	7.46	3.3e-13	577.595	4	1.3	Y	GKGKPVPIHGSRKGGAMQIC	Methyl@C-term;GeranylGeranyl@Neutral loss=46	P20191105-07_FTMSms2hcd	95.521	30	1.4e-07	1	47123.7	MOUSE	2',3'-cyclic-nucleotide 3'-phosphodiesterase
[1]		P16330	45	54	7.46	3.3e-13	433.263	2	0.37	H	TFLPKLF		P20191105-07_FTMSms2hcd	68.525	16.6	2.4e-07	1	47123.7	MOUSE	2',3'-cyclic-nucleotide 3'-phosphodiesterase
[1]		P16330	45	54	7.46	3.3e-13	654.027	3	0.94	W	MLSLTKKMEVKAIFTGY		P20191105-07_FTMSms2hcd	58.188	26.9	3.3e-07	1	47123.7	MOUSE	2',3'-cyclic-nucleotide 3'-phosphodiesterase
[1]		P16330	45	54	7.46	3.3e-13	488.273	3	0.97	I	HGSRKGGAMQIC	Methyl@C-term;Farnesyl@Neutral loss=17	P20191105-07_FTMSms2hcd	93.208	20.6	3.5e-07	1	47123.7	MOUSE	2',3'-cyclic-nucleotide 3'-phosphodiesterase
[1]		P16330	45	54	7.46	3.3e-13	468.582	3	0.83	Q	VFLEELGNHKAF		P20191105-07_FTMSms2hcd	52.507	19.2	3.9e-07	1	47123.7	MOUSE	2',3'-cyclic-nucleotide 3'-phosphodiesterase
[1]		P16330	45	54	7.46	3.3e-13	569.278	2	-0.88	H	GSRKGGAMQIC	Methyl@C-term;Oxidation@8	P20191105-07_FTMSms2hcd	113.433	26.4	9.8e-07	1	47123.7	MOUSE	2',3'-cyclic-nucleotide 3'-phosphodiesterase
[1]		P16330	45	54	7.46	3.3e-13	626.851	2	0.098	Y	QVVLVEPKTAW	Gln->pyro-Glu@1	P20191105-07_FTMSms2hcd	68.117	21.6	1.4e-06	1	47123.7	MOUSE	2',3'-cyclic-nucleotide 3'-phosphodiesterase
[1]		P16330	45	54	7.46	3.3e-13	516.292	3	0.59	I	HGSRKGGAMQIC	Methyl@C-term;GeranylGeranyl@Neutral loss=13;Oxidation@9	P20191105-07_FTMSms2hcd	104.452	23.7	1.4e-06	1	47123.7	MOUSE	2',3'-cyclic-nucleotide 3'-phosphodiesterase
[1]		P16330	45	54	7.46	3.3e-13	510.96	3	1.1	I	HGSRKGGAMQIC	Methyl@C-term;GeranylGeranyl@Neutral loss=27	P20191105-07_FTMSms2hcd	108.694	24.1	1.7e-06	1	47123.7	MOUSE	2',3'-cyclic-nucleotide 3'-phosphodiesterase
[1]		P16330	45	54	7.46	3.3e-13	927.48	2	-0.75	F	ISGDEPKEKLELVSYF		P20191105-07_FTMSms2hcd	60.355	45.7	2.7e-06	1	47123.7	MOUSE	2',3'-cyclic-nucleotide 3'-phosphodiesterase
[1]		P16330	45	54	7.46	3.3e-13	561.282	2	1.7	H	GSRKGGAMQIC	Methyl@C-term	P20191105-07_FTMSms2hcd	100.722	18.7	4.4e-06	1	47123.7	MOUSE	2',3'-cyclic-nucleotide 3'-phosphodiesterase
[1]		P16330	45	54	7.46	3.3e-13	581.594	4	1.4	Y	GKGKPVPIHGSRKGGAMQIC	Methyl@C-term;GeranylGeranyl@Neutral loss=42;Oxidation@17	P20191105-07_FTMSms2hcd	91.878	19.3	5.1e-06	1	47123.7	MOUSE	2',3'-cyclic-nucleotide 3'-phosphodiesterase
[1]		P16330	45	54	7.46	3.3e-13	574.091	4	1.5	Y	GKGKPVPIHGSRKGGAMQIC	GeranylGeranyl@Neutral loss=35	P20191105-07_FTMSms2hcd	91.398	20.6	6.1e-06	1	47123.7	MOUSE	2',3'-cyclic-nucleotide 3'-phosphodiesterase
[1]		P16330	45	54	7.46	3.3e-13	506.289	3	2.6	I	HGSRKGGAMQIC	GeranylGeranyl@Neutral loss=22	P20191105-07_FTMSms2hcd	105.111	19.8	7.9e-06	1	47123.7	MOUSE	2',3'-cyclic-nucleotide 3'-phosphodiesterase
[1]		P16330	45	54	7.46	3.3e-13	572.651	3	-0.41	L	SLTKKMEVKAIFTGY		P20191105-07_FTMSms2hcd	45.438	19.6	1.3e-05	1	47123.7	MOUSE	2',3'-cyclic-nucleotide 3'-phosphodiesterase
[1]		P16330	45	54	7.46	3.3e-13	511.62	3	1.5	I	HGSRKGGAMQIC	GeranylGeranyl@Neutral loss=23;Oxidation@9	P20191105-07_FTMSms2hcd	100.469	23.9	1.3e-05	1	47123.7	MOUSE	2',3'-cyclic-nucleotide 3'-phosphodiesterase
[1]		P16330	45	54	7.46	3.3e-13	777.402	2	-0.071	Y	KIIPGSRADFSEAY		P20191105-07_FTMSms2hcd	36.355	38.4	1.5e-05	1	47123.7	MOUSE	2',3'-cyclic-nucleotide 3'-phosphodiesterase
[1]		P16330	45	54	7.46	3.3e-13	482.621	3	-0.16	L	FILRGLPGSGKSTL		P20191105-07_FTMSms2hcd	51.491	21.4	1.9e-05	1	47123.7	MOUSE	2',3'-cyclic-nucleotide 3'-phosphodiesterase
[1]		P16330	45	54	7.46	3.3e-13	853.946	2	-0.58	F	ISGDEPKEKLELVSY		P20191105-07_FTMSms2hcd	41.559	36.5	2.2e-05	1	47123.7	MOUSE	2',3'-cyclic-nucleotide 3'-phosphodiesterase
[1]		P16330	45	54	7.46	3.3e-13	698.877	2	-0.84	F	GWFLTKKSSETL		P20191105-07_FTMSms2hcd	47.346	29.1	2.8e-05	1	47123.7	MOUSE	2',3'-cyclic-nucleotide 3'-phosphodiesterase
[1]		P16330	45	54	7.46	3.3e-13	485.795	2	0.27	Y	FGKRPPGVL		P20191105-07_FTMSms2hcd	26.068	20.7	2.9e-05	1	47123.7	MOUSE	2',3'-cyclic-nucleotide 3'-phosphodiesterase
[1]		P16330	45	54	7.46	3.3e-13	403.219	3	0.82	Y	AQQEVVKRSY		P20191105-07_FTMSms2hcd	17.176	15.7	3.8e-05	1	47123.7	MOUSE	2',3'-cyclic-nucleotide 3'-phosphodiesterase
[1]		P16330	45	54	7.46	3.3e-13	571.334	2	-0.74	Q	VVLVEPKTAW		P20191105-07_FTMSms2hcd	50.152	17.7	6.4e-05	1	47123.7	MOUSE	2',3'-cyclic-nucleotide 3'-phosphodiesterase
[1]		P16330	45	54	7.46	3.3e-13	590.304	2	-0.089	Y	KRLDEDLAGY		P20191105-07_FTMSms2hcd	29.699	27.7	7e-05	1	47123.7	MOUSE	2',3'-cyclic-nucleotide 3'-phosphodiesterase
[1]		P16330	45	54	7.46	3.3e-13	540.768	2	0.61	G	SRKGGAMQIC	Methyl@C-term;Oxidation@7	P20191105-07_FTMSms2hcd	114.029	18.8	0.00013	1	47123.7	MOUSE	2',3'-cyclic-nucleotide 3'-phosphodiesterase
[1]		P16330	45	54	7.46	3.3e-13	536.809	2	0.55	L	RGLPGSGKSTL		P20191105-07_FTMSms2hcd	21.608	18.2	0.00013	1	47123.7	MOUSE	2',3'-cyclic-nucleotide 3'-phosphodiesterase
[1]		P16330	45	54	7.46	3.3e-13	579.301	2	0.5	F	LEELGNHKAF		P20191105-07_FTMSms2hcd	27.278	29.9	0.00015	1	47123.7	MOUSE	2',3'-cyclic-nucleotide 3'-phosphodiesterase
[1]		P16330	45	54	7.46	3.3e-13	509.532	4	0.49	Y	GKGKPVPIHGSRKGGAMQIC	Methyl@C-term	P20191105-07_FTMSms2hcd	95.937	16.2	0.00015	1	47123.7	MOUSE	2',3'-cyclic-nucleotide 3'-phosphodiesterase
[1]		P16330	45	54	7.46	3.3e-13	483.279	2	1.1	K	KMEVKAIF		P20191105-07_FTMSms2hcd	39.196	32.4	0.00019	1	47123.7	MOUSE	2',3'-cyclic-nucleotide 3'-phosphodiesterase
[2]		B2RSH2	11	31.1	8.6	2.5e-15	989.018	2	-4.2	F	VLAGAAEEGFMTAELAGVIK		P20191105-07_FTMSms2hcd	76.136	51.2	2.5e-15	1	40361.5	MOUSE	Guanine nucleotide-binding protein G(i) subunit alpha-1
[2]		B2RSH2	11	31.1	8.6	2.5e-15	740.721	3	0.67	L	AGAAEEGFMTAELAGVIKRLW		P20191105-07_FTMSms2hcd	91.438	40.6	3e-10	1	40361.5	MOUSE	Guanine nucleotide-binding protein G(i) subunit alpha-1
[2]		B2RSH2	11	31.1	8.6	2.5e-15	628.008	6	0.7	Y	SNTIQSIIAIIRAMGRLKIDFGDSARADDARQLF		P20191105-07_FTMSms2hcd	92.558	27.9	1.1e-09	1	40361.5	MOUSE	Guanine nucleotide-binding protein G(i) subunit alpha-1
[2]		B2RSH2	11	31.1	8.6	2.5e-15	866.487	2	-0.24	L	LLLGAGESGKSTIVKQM		P20191105-07_FTMSms2hcd	42.486	35.2	5.3e-08	4	40361.5	MOUSE	Guanine nucleotide-binding protein G(i) subunit alpha-1
[2]		B2RSH2	11	31.1	8.6	2.5e-15	809.945	2	-0.46	L	LLGAGESGKSTIVKQM		P20191105-07_FTMSms2hcd	32.856	53.2	7.8e-08	4	40361.5	MOUSE	Guanine nucleotide-binding protein G(i) subunit alpha-1
[2]		B2RSH2	11	31.1	8.6	2.5e-15	619.697	3	1.6	Y	SNTIQSIIAIIRAMGRL		P20191105-07_FTMSms2hcd	97.931	23.2	2.7e-07	2	40361.5	MOUSE	Guanine nucleotide-binding protein G(i) subunit alpha-1
[2]		B2RSH2	11	31.1	8.6	2.5e-15	438.562	3	0.5	F	TFKDLHFKMF		P20191105-07_FTMSms2hcd	53.993	19	4.4e-06	1	40361.5	MOUSE	Guanine nucleotide-binding protein G(i) subunit alpha-1
[2]		B2RSH2	11	31.1	8.6	2.5e-15	454.238	2	2.1	F	TFKDLHF		P20191105-07_FTMSms2hcd	40.997	26.6	7.3e-05	1	40361.5	MOUSE	Guanine nucleotide-binding protein G(i) subunit alpha-1
[2]		B2RSH2	11	31.1	8.6	2.5e-15	642.32	3	-3.6	L	KIDFGDSARADDARQLF		P20191105-07_FTMSms2hcd	48.253	16.2	0.00014	1	40361.5	MOUSE	Guanine nucleotide-binding protein G(i) subunit alpha-1
[2]		B2RSH2	11	31.1	8.6	2.5e-15	411.985	4	0.58	L	RTRVKTTGIVETHF		P20191105-07_FTMSms2hcd	22.74	17.2	0.00018	2	40361.5	MOUSE	Guanine nucleotide-binding protein G(i) subunit alpha-1
[2]		B2RSH2	11	31.1	8.6	2.5e-15	716.364	2	-1.4	Y	YLNDLDRIAQPN		P20191105-07_FTMSms2hcd	43.907	16.7	0.00018	1	40361.5	MOUSE	Guanine nucleotide-binding protein G(i) subunit alpha-1
[2-1]	3	Q9DC51	7	20.1	5.25	4.1e-09	981.014	2	-2.6	F	VLAGSAEEGVMTSELAGVIK		P20191105-07_FTMSms2hcd	66.607	26.7	4.1e-09	1	40538.5	MOUSE	Guanine nucleotide-binding protein G(k) subunit alpha
[2-1]	3	Q9DC51	7	20.1	5.25	4.1e-09	811.438	3	6	F	VLAGSAEEGVMTSELAGVIKRLW	Oxidation@11	P20191105-07_FTMSms2hcd	96.443	40.1	4.4e-08	1	40538.5	MOUSE	Guanine nucleotide-binding protein G(k) subunit alpha
[2-1]	3	Q9DC51	7	20.1	5.25	4.1e-09	866.487	2	-0.24	L	LLLGAGESGKSTIVKQM		P20191105-07_FTMSms2hcd	42.486	35.2	5.3e-08	4	40538.5	MOUSE	Guanine nucleotide-binding protein G(k) subunit alpha
[2-1]	3	Q9DC51	7	20.1	5.25	4.1e-09	809.945	2	-0.46	L	LLGAGESGKSTIVKQM		P20191105-07_FTMSms2hcd	32.856	53.2	7.8e-08	4	40538.5	MOUSE	Guanine nucleotide-binding protein G(k) subunit alpha
[2-1]	3	Q9DC51	7	20.1	5.25	4.1e-09	619.697	3	1.6	Y	SNTIQSIIAIIRAMGRL		P20191105-07_FTMSms2hcd	97.931	23.2	2.7e-07	2	40538.5	MOUSE	Guanine nucleotide-binding protein G(k) subunit alpha
[2-1]	3	Q9DC51	7	20.1	5.25	4.1e-09	806.102	3	0.91	F	VLAGSAEEGVMTSELAGVIKRLW		P20191105-07_FTMSms2hcd	90.729	25	1.3e-05	1	40538.5	MOUSE	Guanine nucleotide-binding protein G(k) subunit alpha
[2-1]	3	Q9DC51	7	20.1	5.25	4.1e-09	411.985	4	0.58	L	RTRVKTTGIVETHF		P20191105-07_FTMSms2hcd	22.74	17.2	0.00018	2	40538.5	MOUSE	Guanine nucleotide-binding protein G(k) subunit alpha
[3]		P63001	10	53.1	7.26	7.6e-13	868.435	2	18	F	DNYSANVMVDGKPVNL		P20191105-07_FTMSms2hcd	53.124	37.3	7.6e-13	2	21450.3	MOUSE	Ras-related C3 botulinum toxin substrate 1
[3]		P63001	10	53.1	7.26	7.6e-13	590.823	2	0.23	L	AMAKEIGAVKY		P20191105-07_FTMSms2hcd	27.883	30.2	8.1e-10	1	21450.3	MOUSE	Ras-related C3 botulinum toxin substrate 1
[3]		P63001	10	53.1	7.26	7.6e-13	564.302	3	0.19	F	SLVSPASFENVRAKW		P20191105-07_FTMSms2hcd	57.601	40.5	8.8e-10	2	21450.3	MOUSE	Ras-related C3 botulinum toxin substrate 1
[3]		P63001	10	53.1	7.26	7.6e-13	681.393	2	-0.15	L	KTVFDEAIRAVL		P20191105-07_FTMSms2hcd	67.661	41.9	3.6e-09	3	21450.3	MOUSE	Ras-related C3 botulinum toxin substrate 1
[3]		P63001	10	53.1	7.26	7.6e-13	850.444	2	-1.1	Y	SANVMVDGKPVNLGLW		P20191105-07_FTMSms2hcd	68.688	30.6	4.4e-08	2	21450.3	MOUSE	Ras-related C3 botulinum toxin substrate 1
[3]		P63001	10	53.1	7.26	7.6e-13	672.353	2	0.57	Y	SANVMVDGKPVNL		P20191105-07_FTMSms2hcd	44.474	28	7.7e-08	2	21450.3	MOUSE	Ras-related C3 botulinum toxin substrate 1
[3]		P63001	10	53.1	7.26	7.6e-13	639.702	3	0.22	L	TQRGLKTVFDEAIRAVL		P20191105-07_FTMSms2hcd	72.739	40.9	8.4e-07	3	21450.3	MOUSE	Ras-related C3 botulinum toxin substrate 1
[3]		P63001	10	53.1	7.26	7.6e-13	550.269	3	0.13	W	DTAGQEDYDRLRPL		P20191105-07_FTMSms2hcd	39.065	26.5	3e-06	9	21450.3	MOUSE	Ras-related C3 botulinum toxin substrate 1
[3]		P63001	10	53.1	7.26	7.6e-13	487.591	3	-0.25	L	DLRDDKDTIEKL		P20191105-07_FTMSms2hcd	34.787	25.1	7e-06	2	21450.3	MOUSE	Ras-related C3 botulinum toxin substrate 1
[3]		P63001	10	53.1	7.26	7.6e-13	778.886	2	0.76	Y	TTNAFPGEYIPTVF		P20191105-07_FTMSms2hcd	78.896	18.8	7.8e-05	3	21450.3	MOUSE	Ras-related C3 botulinum toxin substrate 1
[3-1]	8	P60766	9	27.7	6.03	2.5e-11	580.34	5	0.82	L	KNVFDEAILAALEPPEPKKSRRC	Methyl@C-term;GeranylGeranyl@23=77	P20191105-07_FTMSms2hcd	99.006	35.9	2.5e-11	1	21258.8	MOUSE	Cell division control protein 42 homolog
[3-1]	8	P60766	9	27.7	6.03	2.5e-11	577.543	5	12	L	KNVFDEAILAALEPPEPKKSRRC	GeranylGeranyl@23=43	P20191105-07_FTMSms2hcd	104.702	32.1	2.8e-10	1	21258.8	MOUSE	Cell division control protein 42 homolog
[3-1]	8	P60766	9	27.7	6.03	2.5e-11	467.786	4	0.61	L	AALEPPEPKKSRRC	Methyl@C-term;GeranylGeranyl@14=98	P20191105-07_FTMSms2hcd	87.78	26.9	2.9e-10	1	21258.8	MOUSE	Cell division control protein 42 homolog
[3-1]	8	P60766	9	27.7	6.03	2.5e-11	596.014	3	-7	L	AALEPPEPKKSRRC	Farnesyl@14=55	P20191105-07_FTMSms2hcd	93.452	22	3e-07	1	21258.8	MOUSE	Cell division control protein 42 homolog
[3-1]	8	P60766	9	27.7	6.03	2.5e-11	450.026	4	1.3	A	ALEPPEPKKSRRC	Methyl@C-term;GeranylGeranyl@13=62	P20191105-07_FTMSms2hcd	87.918	12.7	3.7e-07	1	21258.8	MOUSE	Cell division control protein 42 homolog
[3-1]	8	P60766	9	27.7	6.03	2.5e-11	618.713	3	12	L	AALEPPEPKKSRRC	GeranylGeranyl@14=74	P20191105-07_FTMSms2hcd	84.236	17.9	7.8e-07	1	21258.8	MOUSE	Cell division control protein 42 homolog
[3-1]	8	P60766	9	27.7	6.03	2.5e-11	599.348	3	0.35	L	AKNKQKPITPETAEKL		P20191105-07_FTMSms2hcd	20.777	24.2	1.5e-06	1	21258.8	MOUSE	Cell division control protein 42 homolog
[3-1]	8	P60766	9	27.7	6.03	2.5e-11	550.269	3	0.13	F	DTAGQEDYDRLRPL		P20191105-07_FTMSms2hcd	39.065	26.5	3e-06	9	21258.8	MOUSE	Cell division control protein 42 homolog
[3-1]	8	P60766	9	27.7	6.03	2.5e-11	704.651	4	-3.4	L	KNVFDEAILAALEPPEPKKSRRC	Farnesyl@23=21	P20191105-07_FTMSms2hcd	93.613	22.1	2.5e-05	1	21258.8	MOUSE	Cell division control protein 42 homolog
[3-2]	4	Q9QUI0	5	26.9	5.84	3.4e-10	910.95	2	0.92	F	ENYVADIEVDGKQVEL		P20191105-07_FTMSms2hcd	64.793	41.7	3.4e-10	2	21782.4	MOUSE	Transforming protein RhoA
[3-2]	4	Q9QUI0	5	26.9	5.84	3.4e-10	865.42	2	2.7	F	SIDSPDSLENIPEKW		P20191105-07_FTMSms2hcd	60.223	44	6.1e-10	2	21782.4	MOUSE	Transforming protein RhoA
[3-2]	4	Q9QUI0	5	26.9	5.84	3.4e-10	856.758	3	-0.63	F	SIDSPDSLENIPEKWTPEVKHF		P20191105-07_FTMSms2hcd	59.682	46.4	1.3e-09	2	21782.4	MOUSE	Transforming protein RhoA
[3-2]	4	Q9QUI0	5	26.9	5.84	3.4e-10	707.875	2	0.23	Y	VADIEVDGKQVEL		P20191105-07_FTMSms2hcd	55.31	32.7	2.9e-07	2	21782.4	MOUSE	Transforming protein RhoA
[3-2]	4	Q9QUI0	5	26.9	5.84	3.4e-10	550.269	3	0.13	W	DTAGQEDYDRLRPL		P20191105-07_FTMSms2hcd	39.065	26.5	3e-06	9	21782.4	MOUSE	Transforming protein RhoA
[3-3]	4	P62746	5	35.2	5.84	3.4e-10	910.95	2	0.92	F	ENYVADIEVDGKQVEL		P20191105-07_FTMSms2hcd	64.793	41.7	3.4e-10	2	22123.6	MOUSE	Rho-related GTP-binding protein RhoB
[3-3]	4	P62746	5	35.2	5.84	3.4e-10	707.875	2	0.23	Y	VADIEVDGKQVEL		P20191105-07_FTMSms2hcd	55.31	32.7	2.9e-07	2	22123.6	MOUSE	Rho-related GTP-binding protein RhoB
[3-3]	4	P62746	5	35.2	5.84	3.4e-10	638.822	4	0.4	F	SVDSPDSLENIPEKWVPEVKHF		P20191105-07_FTMSms2hcd	64.546	30.9	5e-07	1	22123.6	MOUSE	Rho-related GTP-binding protein RhoB
[3-3]	4	P62746	5	35.2	5.84	3.4e-10	550.269	3	0.13	W	DTAGQEDYDRLRPL		P20191105-07_FTMSms2hcd	39.065	26.5	3e-06	9	22123.6	MOUSE	Rho-related GTP-binding protein RhoB
[3-3]	4	P62746	5	35.2	5.84	3.4e-10	670.697	3	1.6	L	VANKKDLRSDEHVRTEL		P20191105-07_FTMSms2hcd	20.699	19	6.9e-06	1	22123.6	MOUSE	Rho-related GTP-binding protein RhoB
[3-4]	2	Q62159	3	18.7	5.7	6.1e-10	865.42	2	2.7	F	SIDSPDSLENIPEKW		P20191105-07_FTMSms2hcd	60.223	44	6.1e-10	2	22006.6	MOUSE	Rho-related GTP-binding protein RhoC
[3-4]	2	Q62159	3	18.7	5.7	6.1e-10	856.758	3	-0.63	F	SIDSPDSLENIPEKWTPEVKHF		P20191105-07_FTMSms2hcd	59.682	46.4	1.3e-09	2	22006.6	MOUSE	Rho-related GTP-binding protein RhoC
[3-4]	2	Q62159	3	18.7	5.7	6.1e-10	550.269	3	0.13	W	DTAGQEDYDRLRPL		P20191105-07_FTMSms2hcd	39.065	26.5	3e-06	9	22006.6	MOUSE	Rho-related GTP-binding protein RhoC
[4]		Q9D1G1	10	34.8	4.67	3e-08	675.825	2	-0.42	L	QIWDTAGQERF		P20191105-07_FTMSms2hcd	48.209	38.9	3e-08	21	22187.3	MOUSE	Ras-related protein Rab-1B
[4]		Q9D1G1	10	34.8	4.67	3e-08	740.666	4	1.7	F	KIRTIELDGKTIKLQIWDTAGQERF		P20191105-07_FTMSms2hcd	59.718	28	6.3e-08	1	22187.3	MOUSE	Ras-related protein Rab-1B
[4]		Q9D1G1	10	34.8	4.67	3e-08	877.425	2	-0.23	F	LETSAKNATNVEQAFM		P20191105-07_FTMSms2hcd	47.935	31.9	1.1e-06	1	22187.3	MOUSE	Ras-related protein Rab-1B
[4]		Q9D1G1	10	34.8	4.67	3e-08	684.29	2	-1.1	L	RFADDTYTESY		P20191105-07_FTMSms2hcd	32.279	13.6	1.8e-05	1	22187.3	MOUSE	Ras-related protein Rab-1B
[4]		Q9D1G1	10	34.8	4.67	3e-08	462.215	2	1.3	W	DTAGQERF		P20191105-07_FTMSms2hcd	22.152	15.5	1.8e-05	27	22187.3	MOUSE	Ras-related protein Rab-1B
[4]		Q9D1G1	10	34.8	4.67	3e-08	740.833	2	0.31	L	LRFADDTYTESY		P20191105-07_FTMSms2hcd	43.692	24	5e-05	1	22187.3	MOUSE	Ras-related protein Rab-1B
[4]		Q9D1G1	10	34.8	4.67	3e-08	597.98	3	1.4	W	LQEIDRYASENVNKL		P20191105-07_FTMSms2hcd	40.708	20.8	5.3e-05	1	22187.3	MOUSE	Ras-related protein Rab-1B
[4]		Q9D1G1	10	34.8	4.67	3e-08	885.422	2	-0.63	F	LETSAKNATNVEQAFM	Oxidation@16	P20191105-07_FTMSms2hcd	44.06	28.2	5.4e-05	1	22187.3	MOUSE	Ras-related protein Rab-1B
[4]		Q9D1G1	10	34.8	4.67	3e-08	1001.47	2	-0.34	F	LETSAKNATNVEQAFMTM	Oxidation@16=11	P20191105-07_FTMSms2hcd	55.894	14.8	5.6e-05	1	22187.3	MOUSE	Ras-related protein Rab-1B
[4]		Q9D1G1	10	34.8	4.67	3e-08	811.905	2	0.79	F	LETSAKNATNVEQAF		P20191105-07_FTMSms2hcd	37.043	16.6	0.00024	1	22187.3	MOUSE	Ras-related protein Rab-1B
[4-1]	2	Q91V41	4	23.3	4.67	3e-08	675.825	2	-0.42	L	QIWDTAGQERF		P20191105-07_FTMSms2hcd	48.209	38.9	3e-08	21	23897.2	MOUSE	Ras-related protein Rab-14
[4-1]	2	Q91V41	4	23.3	4.67	3e-08	719.148	4	1.9	F	GTRIIEVSGQKIKLQIWDTAGQERF		P20191105-07_FTMSms2hcd	59.245	22.8	1.5e-07	1	23897.2	MOUSE	Ras-related protein Rab-14
[4-1]	2	Q91V41	4	23.3	4.67	3e-08	868.761	3	1.3	Y	QNIQDGSLDLNAAESGVQHKPSAPQ		P20191105-07_FTMSms2hcd	37.855	25.9	5.2e-07	1	23897.2	MOUSE	Ras-related protein Rab-14
[4-1]	2	Q91V41	4	23.3	4.67	3e-08	462.215	2	1.3	W	DTAGQERF		P20191105-07_FTMSms2hcd	22.152	15.5	1.8e-05	27	23897.2	MOUSE	Ras-related protein Rab-14
[4-2]	2	P51150	4	16.4	4.67	3e-08	675.825	2	-0.42	M	QIWDTAGQERF		P20191105-07_FTMSms2hcd	48.209	38.9	3e-08	21	23490	MOUSE	Ras-related protein Rab-7a
[4-2]	2	P51150	4	16.4	4.67	3e-08	815.913	2	-2.4	F	LIQASPRDPENFPF		P20191105-07_FTMSms2hcd	58.919	26.9	2.8e-06	1	23490	MOUSE	Ras-related protein Rab-7a
[4-2]	2	P51150	4	16.4	4.67	3e-08	543.795	2	0.68	Y	NEFPEPIKL		P20191105-07_FTMSms2hcd	56.7	17.9	4.5e-06	1	23490	MOUSE	Ras-related protein Rab-7a
[4-2]	2	P51150	4	16.4	4.67	3e-08	462.215	2	1.3	W	DTAGQERF		P20191105-07_FTMSms2hcd	22.152	15.5	1.8e-05	27	23490	MOUSE	Ras-related protein Rab-7a
[4-3]	1	P56371	3	11	4.67	3e-08	675.825	2	-0.42	L	QIWDTAGQERF		P20191105-07_FTMSms2hcd	48.209	38.9	3e-08	21	24408.9	MOUSE	Ras-related protein Rab-4A
[4-3]	1	P56371	3	11	4.67	3e-08	759.888	2	-3.4	Y	NALTNWLTDARML		P20191105-07_FTMSms2hcd	83.701	25	3.7e-06	1	24408.9	MOUSE	Ras-related protein Rab-4A
[4-3]	1	P56371	3	11	4.67	3e-08	462.215	2	1.3	W	DTAGQERF		P20191105-07_FTMSms2hcd	22.152	15.5	1.8e-05	27	24408.9	MOUSE	Ras-related protein Rab-4A
[4-4]	1	P35293	2	5.3	4.14	3.1e-08	647.315	2	-0.23	L	AIWDTAGQERF		P20191105-07_FTMSms2hcd	52.143	33.7	3.1e-08	1	23035.4	MOUSE	Ras-related protein Rab-18
[4-4]	1	P35293	2	5.3	4.14	3.1e-08	462.215	2	1.3	W	DTAGQERF		P20191105-07_FTMSms2hcd	22.152	15.5	1.8e-05	27	23035.4	MOUSE	Ras-related protein Rab-18
[4-5]	1	P35285	2	13.9	4.1	8.4e-09	1063.51	2	-5.2	W	RFVEDSFDPNINPTIGASF		P20191105-07_FTMSms2hcd	67.212	30.2	8.4e-09	1	21802.1	MOUSE	Ras-related protein Rab-22A
[4-5]	1	P35285	2	13.9	4.1	8.4e-09	462.215	2	1.3	W	DTAGQERF		P20191105-07_FTMSms2hcd	22.152	15.5	1.8e-05	27	21802.1	MOUSE	Ras-related protein Rab-22A
[5]		Q9DAS9	7	23.6	5.44	1.8e-09	528.303	3	2	T	SENPFKDKKTC	Methyl@C-term;GeranylGeranyl@Neutral loss=79	P20191105-07_FTMSms2hcd	102.243	35.7	1.8e-09	1	7997.3	MOUSE	Guanine nucleotide-binding protein G(I)/G(S)/G(O) subunit gamma-12
[5]		Q9DAS9	7	23.6	5.44	1.8e-09	549.56	4	-1.3	L	LMGIPTSENPFKDKKTC	Methyl@C-term;GeranylGeranyl@Neutral loss=72	P20191105-07_FTMSms2hcd	106.571	38	1e-07	1	7997.3	MOUSE	Guanine nucleotide-binding protein G(I)/G(S)/G(O) subunit gamma-12
[5]		Q9DAS9	7	23.6	5.44	1.8e-09	521.297	4	14	L	MGIPTSENPFKDKKTC	Methyl@C-term;GeranylGeranyl@Neutral loss	P20191105-07_FTMSms2hcd	103.843	41.2	3.1e-07	1	7997.3	MOUSE	Guanine nucleotide-binding protein G(I)/G(S)/G(O) subunit gamma-12
[5]		Q9DAS9	7	23.6	5.44	1.8e-09	488.531	4	1.7	M	GIPTSENPFKDKKTC	Methyl@C-term;GeranylGeranyl@Neutral loss	P20191105-07_FTMSms2hcd	102.279	38.7	1.4e-06	1	7997.3	MOUSE	Guanine nucleotide-binding protein G(I)/G(S)/G(O) subunit gamma-12
[5]		Q9DAS9	7	23.6	5.44	1.8e-09	368.711	2	16	F	KDKKTC	Methyl@C-term	P20191105-07_FTMSms2hcd	98.417	12.9	1.3e-05	1	7997.3	MOUSE	Guanine nucleotide-binding protein G(I)/G(S)/G(O) subunit gamma-12
[5]		Q9DAS9	7	23.6	5.44	1.8e-09	504.83	2	0.73	F	KDKKTC	Methyl@C-term;GeranylGeranyl@Neutral loss=30	P20191105-07_FTMSms2hcd	98.566	11.7	2.3e-05	1	7997.3	MOUSE	Guanine nucleotide-binding protein G(I)/G(S)/G(O) subunit gamma-12
[5]		Q9DAS9	7	23.6	5.44	1.8e-09	646.377	3	18	M	GIPTSENPFKDKKTC	GeranylGeranyl@Neutral loss=28	P20191105-07_FTMSms2hcd	98.261	28.4	8.3e-05	1	7997.3	MOUSE	Guanine nucleotide-binding protein G(I)/G(S)/G(O) subunit gamma-12
[6]		P63011	6	25	5.06	9.1e-09	683.823	2	0.23	L	QIWDTAGQERY		P20191105-07_FTMSms2hcd	39.4	40.6	9.1e-09	7	24970.1	MOUSE	Ras-related protein Rab-3A
[6]		P63011	6	25	5.06	9.1e-09	619.794	2	-0.084	Q	IWDTAGQERY		P20191105-07_FTMSms2hcd	32.826	28.2	3.1e-08	10	24970.1	MOUSE	Ras-related protein Rab-3A
[6]		P63011	6	25	5.06	9.1e-09	1054.5	2	-3.7	F	RYADDSFTPAFVSTVGIDF		P20191105-07_FTMSms2hcd	79.098	24.9	2.7e-06	2	24970.1	MOUSE	Ras-related protein Rab-3A
[6]		P63011	6	25	5.06	9.1e-09	614.679	3	2.3	Y	MFKILIIGNSSVGKTSF		P20191105-07_FTMSms2hcd	66.575	20.2	9.3e-06	3	24970.1	MOUSE	Ras-related protein Rab-3A
[6]		P63011	6	25	5.06	9.1e-09	605.327	2	0.29	L	IIGNSSVGKTSF		P20191105-07_FTMSms2hcd	33.206	26.7	9.4e-06	4	24970.1	MOUSE	Ras-related protein Rab-3A
[6]		P63011	6	25	5.06	9.1e-09	466.734	2	15	Y	SWDNAQVL		P20191105-07_FTMSms2hcd	50.517	12.6	0.00015	4	24970.1	MOUSE	Ras-related protein Rab-3A
[6-1]	5	Q9CQD1	6	27.9	4.08	3.1e-08	619.794	2	-0.084	E	IWDTAGQERY		P20191105-07_FTMSms2hcd	32.826	28.2	3.1e-08	10	23598.8	MOUSE	Ras-related protein Rab-5A
[6-1]	5	Q9CQD1	6	27.9	4.08	3.1e-08	684.315	2	0.37	F	EIWDTAGQERY		P20191105-07_FTMSms2hcd	41.38	33	3.9e-08	3	23598.8	MOUSE	Ras-related protein Rab-5A
[6-1]	5	Q9CQD1	6	27.9	4.08	3.1e-08	999.013	2	10	Y	RGAQAAIVVYDITNEESF	Methyl@C-term	P20191105-07_FTMSms2hcd	64.588	21.4	5.7e-06	1	23598.8	MOUSE	Ras-related protein Rab-5A
[6-1]	5	Q9CQD1	6	27.9	4.08	3.1e-08	500.973	3	3.2	F	KLVLLGESAVGKSSL		P20191105-07_FTMSms2hcd	49.373	17.8	0.00017	3	23598.8	MOUSE	Ras-related protein Rab-5A
[6-1]	5	Q9CQD1	6	27.9	4.08	3.1e-08	593.688	3	0.086	W	VKELQRQASPNIVIAL		P20191105-07_FTMSms2hcd	51.203	19.5	0.00019	2	23598.8	MOUSE	Ras-related protein Rab-5A
[6-1]	5	Q9CQD1	6	27.9	4.08	3.1e-08	524.302	2	1.5	Y	RGAQAAIVVY		P20191105-07_FTMSms2hcd	34.511	13	0.00024	3	23598.8	MOUSE	Ras-related protein Rab-5A
[6-2]	4	P35278	5	24.1	4.08	3.1e-08	619.794	2	-0.084	E	IWDTAGQERY		P20191105-07_FTMSms2hcd	32.826	28.2	3.1e-08	10	23412.7	MOUSE	Ras-related protein Rab-5C
[6-2]	4	P35278	5	24.1	4.08	3.1e-08	684.315	2	0.37	F	EIWDTAGQERY		P20191105-07_FTMSms2hcd	41.38	33	3.9e-08	3	23412.7	MOUSE	Ras-related protein Rab-5C
[6-2]	4	P35278	5	24.1	4.08	3.1e-08	500.973	3	3.2	F	KLVLLGESAVGKSSL		P20191105-07_FTMSms2hcd	49.373	17.8	0.00017	3	23412.7	MOUSE	Ras-related protein Rab-5C
[6-2]	4	P35278	5	24.1	4.08	3.1e-08	593.688	3	0.086	W	VKELQRQASPNIVIAL		P20191105-07_FTMSms2hcd	51.203	19.5	0.00019	2	23412.7	MOUSE	Ras-related protein Rab-5C
[6-2]	4	P35278	5	24.1	4.08	3.1e-08	524.302	2	1.5	Y	RGAQAAIVVY		P20191105-07_FTMSms2hcd	34.511	13	0.00024	3	23412.7	MOUSE	Ras-related protein Rab-5C
[6-3]	3	P61021	4	16.7	4.08	3.1e-08	619.794	2	-0.084	E	IWDTAGQERY		P20191105-07_FTMSms2hcd	32.826	28.2	3.1e-08	10	23707	MOUSE	Ras-related protein Rab-5B
[6-3]	3	P61021	4	16.7	4.08	3.1e-08	684.315	2	0.37	F	EIWDTAGQERY		P20191105-07_FTMSms2hcd	41.38	33	3.9e-08	3	23707	MOUSE	Ras-related protein Rab-5B
[6-3]	3	P61021	4	16.7	4.08	3.1e-08	500.973	3	3.2	F	KLVLLGESAVGKSSL		P20191105-07_FTMSms2hcd	49.373	17.8	0.00017	3	23707	MOUSE	Ras-related protein Rab-5B
[6-3]	3	P61021	4	16.7	4.08	3.1e-08	524.302	2	1.5	Y	RGAQAAIVVY		P20191105-07_FTMSms2hcd	34.511	13	0.00024	3	23707	MOUSE	Ras-related protein Rab-5B
[7]		Q8BU31	5	44.8	6.32	4.3e-11	817.913	2	-1.1	Y	SLVNQQSFQDIKPM		P20191105-07_FTMSms2hcd	52.855	44.1	4.3e-11	3	20745	MOUSE	Ras-related protein Rap-2c
[7]		Q8BU31	5	44.8	6.32	4.3e-11	888.451	3	-1.4	Y	RKEIEVDSSPSVLEILDTAGTEQF		P20191105-07_FTMSms2hcd	74.927	55.4	5.7e-11	3	20745	MOUSE	Ras-related protein Rap-2c
[7]		Q8BU31	5	44.8	6.32	4.3e-11	572.341	2	1.2	V	VVLGSGGVGKSAL		P20191105-07_FTMSms2hcd	36.472	19.4	2.3e-06	5	20745	MOUSE	Ras-related protein Rap-2c
[7]		Q8BU31	5	44.8	6.32	4.3e-11	428.206	2	2.1	F	ASMRDLY		P20191105-07_FTMSms2hcd	31.066	14.8	5.3e-05	3	20745	MOUSE	Ras-related protein Rap-2c
[7]		Q8BU31	5	44.8	6.32	4.3e-11	941.791	3	7.9	F	METSAKSKSMVDELFAEIVRQMNY	Oxidation@10=13	P20191105-07_FTMSms2hcd	84.369	20.6	0.00023	1	20745	MOUSE	Ras-related protein Rap-2c
[7-1]	3	P62835	4	26.1	3.01	3.1e-07	1001.99	2	6.8	F	VQGIFVEKYDPTIEDSY		P20191105-07_FTMSms2hcd	59.704	27.7	3.1e-07	2	20987.4	MOUSE	Ras-related protein Rap-1A
[7-1]	3	P62835	4	26.1	3.01	3.1e-07	572.341	2	1.2	L	VVLGSGGVGKSAL		P20191105-07_FTMSms2hcd	36.472	19.4	2.3e-06	5	20987.4	MOUSE	Ras-related protein Rap-1A
[7-1]	3	P62835	4	26.1	3.01	3.1e-07	678.86	2	0.85	F	NDLQDLREQIL		P20191105-07_FTMSms2hcd	57.79	26.4	1.1e-05	2	20987.4	MOUSE	Ras-related protein Rap-1A
[7-1]	3	P62835	4	26.1	3.01	3.1e-07	435.213	2	-0.28	F	TAMRDLY		P20191105-07_FTMSms2hcd	29.87	15.5	5e-05	2	20987.4	MOUSE	Ras-related protein Rap-1A
[7-2]	3	Q99JI6	4	26.1	3.01	3.1e-07	1001.99	2	6.8	F	VQGIFVEKYDPTIEDSY		P20191105-07_FTMSms2hcd	59.704	27.7	3.1e-07	2	20825	MOUSE	Ras-related protein Rap-1b
[7-2]	3	Q99JI6	4	26.1	3.01	3.1e-07	572.341	2	1.2	L	VVLGSGGVGKSAL		P20191105-07_FTMSms2hcd	36.472	19.4	2.3e-06	5	20825	MOUSE	Ras-related protein Rap-1b
[7-2]	3	Q99JI6	4	26.1	3.01	3.1e-07	678.86	2	0.85	F	NDLQDLREQIL		P20191105-07_FTMSms2hcd	57.79	26.4	1.1e-05	2	20825	MOUSE	Ras-related protein Rap-1b
[7-2]	3	Q99JI6	4	26.1	3.01	3.1e-07	435.213	2	-0.28	F	TAMRDLY		P20191105-07_FTMSms2hcd	29.87	15.5	5e-05	2	20825	MOUSE	Ras-related protein Rap-1b
[8]		P63213	4	66.2	6.01	1.6e-10	978.532	2	3.3	-	MASNNTASIAQARKLVEQL	Met-loss+Acetyl@1	P20191105-07_FTMSms2hcd	66.107	44.9	1.6e-10	1	7850.2	MOUSE	Guanine nucleotide-binding protein G(I)/G(S)/G(O) subunit gamma-2
[8]		P63213	4	66.2	6.01	1.6e-10	743.902	2	0.062	-	MASNNTASIAQARKL	Met-loss+Acetyl@1	P20191105-07_FTMSms2hcd	31.229	36.6	2.1e-09	1	7850.2	MOUSE	Guanine nucleotide-binding protein G(I)/G(S)/G(O) subunit gamma-2
[8]		P63213	4	66.2	6.01	1.6e-10	486.26	2	-1	F	REKKFFC	Methyl@C-term	P20191105-07_FTMSms2hcd	112.745	21.2	1.2e-07	3	7850.2	MOUSE	Guanine nucleotide-binding protein G(I)/G(S)/G(O) subunit gamma-2
[8]		P63213	4	66.2	6.01	1.6e-10	780.081	3	1	L	KMEANIDRIKVSKAAADLMAY		P20191105-07_FTMSms2hcd	51.097	28.6	4.7e-05	1	7850.2	MOUSE	Guanine nucleotide-binding protein G(I)/G(S)/G(O) subunit gamma-2
[8-1]	2	P63216	3	42.7	3.11	1.2e-07	486.26	2	-1	F	REKKFFC	Methyl@C-term	P20191105-07_FTMSms2hcd	112.745	21.2	1.2e-07	3	8304.8	MOUSE	Guanine nucleotide-binding protein G(I)/G(S)/G(O) subunit gamma-3
[8-1]	2	P63216	3	42.7	3.11	1.2e-07	597.778	2	-0.17	-	MKGETPVNSTM		P20191105-07_FTMSms2hcd	22.709	17.9	1.4e-06	1	8304.8	MOUSE	Guanine nucleotide-binding protein G(I)/G(S)/G(O) subunit gamma-3
[8-1]	2	P63216	3	42.7	3.11	1.2e-07	522.961	3	1.4	C	RIKVSKAAADLMTY		P20191105-07_FTMSms2hcd	37.123	26.6	3e-05	1	8304.8	MOUSE	Guanine nucleotide-binding protein G(I)/G(S)/G(O) subunit gamma-3
[9]		Q61411	4	20.1	4.02	3.6e-08	560.606	3	0.64	F	AINNTKSFEDIHQY		P20191105-07_FTMSms2hcd	33.897	32.8	3.6e-08	1	21298.3	MOUSE	GTPase HRas
[9]		Q61411	4	20.1	4.02	3.6e-08	384.559	3	-0.88	Y	TLVREIRQH		P20191105-07_FTMSms2hcd	20.723	20.5	4.6e-08	1	21298.3	MOUSE	GTPase HRas
[9]		Q61411	4	20.1	4.02	3.6e-08	452.285	3	-0.9	Y	KLVVVGAGGVGKSAL		P20191105-07_FTMSms2hcd	37.362	20	6.3e-08	3	21298.3	MOUSE	GTPase HRas
[9]		Q61411	4	20.1	4.02	3.6e-08	557.335	2	0.08	L	VVVGAGGVGKSAL		P20191105-07_FTMSms2hcd	32.798	23.4	1.6e-05	3	21298.3	MOUSE	GTPase HRas
[10]		P14733	2	6.3	5.96	1.5e-11	983.123	3	-0.96	F	KTTIPEEEEEEEEEPIGVAVEEERF		P20191105-07_FTMSms2hcd	57.091	34	1.5e-11	1	66786.1	MOUSE	Lamin-B1
[10]		P14733	2	6.3	5.96	1.5e-11	488.938	3	0.41	H	QQGAPRASNKSC	Methyl@C-term;Farnesyl@Neutral loss	P20191105-07_FTMSms2hcd	83.53	12.5	0.00024	1	66786.1	MOUSE	Lamin-B1
[11]		Q80SZ7	1	20.6	4.31	1.8e-08	520.968	3	1.7	N	RVKVSQAAADLKQF		P20191105-07_FTMSms2hcd	32.393	34	1.8e-08	1	7318.5	MOUSE	Guanine nucleotide-binding protein G(I)/G(S)/G(O) subunit gamma-5
[12]		Q9CQW1	1	11.1	4.22	1.6e-08	780.086	3	17	Y	VRSDSLAGVVIADSEYPSRVAF		P20191105-07_FTMSms2hcd	67.346	32.9	1.6e-08	1	22314.6	MOUSE	Synaptobrevin homolog YKT6
[13]		Q61016	1	25	3.57	5.4e-07	529.568	4	10	L	LVGVPASENPFKDKKPC	Methyl@C-term;GeranylGeranyl@Neutral loss=51	P20191105-07_FTMSms2hcd	105.171	34.6	5.4e-07	1	7479.7	MOUSE	Guanine nucleotide-binding protein G(I)/G(S)/G(O) subunit gamma-7
[14]		P63321	1	9.7	1.47	1.9e-05	768.066	3	0.75	W	NVNYVETSAKTRANVDKVFF		P20191105-07_FTMSms2hcd	49.732	22	1.9e-05	1	23553	MOUSE	Ras-related protein Ral-A
[15]		Q8BH16	1	4	1.41	8.9e-06	906.925	2	-0.51	L	ITDEGILHLSSSTCGHE	Methyl@C-term	P20191105-07_FTMSms2hcd	44.687	19.6	8.9e-06	1	46890.8	MOUSE	F-box/LRR-repeat protein 2
[16]		decoy	1	1.7	0.52	6.8e-05	408.23	2	14	S	IGGIHGVY		P20191105-07_FTMSms2hcd	20.668	15.5	6.8e-05	1	52904.9	MOUSE	tRNA (guanine(10)-N2)-methyltransferase homolog
[17]		Q80Z60	1	1.2	0.41	7e-05	643.302	2	12	W	QNESLTAFQNH	Methyl@C-term;Gln->pyro-Glu@1	P20191105-07_FTMSms2hcd	75.671	14.5	7e-05	1	99707.5	MOUSE	Endothelin-converting enzyme 2
[18]		P49003	1	2.7	0.3	6.8e-05	693.261	2	-1.5	Y	NAMASEDNPEEY	Oxidation@3	P20191105-07_FTMSms2hcd	35.848	13.3	6.8e-05	1	51512	MOUSE	Bone morphogenetic protein 5
