# Supplementary material for: Characterization of Prenylated C-terminal Peptides Using a Thiopropyl-based Capture Technique and LC-MS/MS
Source: Mol Cell Proteomics. 2020 Apr 13;19(6):1005–16. doi: 10.1074/mcp.RA120.001944 (PMC7261820; doi:10.1074/mcp.RA120.001944)
Supplement: Table S3: Detailed peptide data from capture experiments [file 158251_1_supp_495485_q7f3jn.xlsx]

## Sheet: Sheet1
Table S3 Partial List of Peptide Sequences identified along with modifications
Search Name:	P20190727-19_FTMSms2hcd/results nonspec at 1 terminus
			P20190727-19_FTMSms2hcd/results nonspec at 1 terminus
	Uniq Pep	Acc #	Num Unique	% Cov	Best Disc Score	Best Expect Val	m/z	z	ppm	Prev AA	DB Peptide	Variable Mods	Fraction	RT	Score	Expect	# in DB	Protein MW	Species	Protein Name
[1]		P16330	20	41	7.38	4.6e-13	848.138	3	14	L	DILQQVKGGSQGEAVGELPRGKLY		P20190727-19_FTMSms2hcd	48.688	66	4.6e-13	1	47123.7	MOUSE	2',3'-cyclic-nucleotide 3'-phosphodiesterase
[1]		P16330	20	41	7.38	4.6e-13	897.034	2	19	F	LTKKSSETLRKAGQVF		P20190727-19_FTMSms2hcd	28.178	43.6	2.2e-11	1	47123.7	MOUSE	2',3'-cyclic-nucleotide 3'-phosphodiesterase
[1]		P16330	20	41	7.38	4.6e-13	853.94	2	18	L	ILEKYHDGTKMVSAD		P20190727-19_FTMSms2hcd	28.353	40.1	6.8e-11	1	47123.7	MOUSE	2',3'-cyclic-nucleotide 3'-phosphodiesterase
[1]		P16330	20	41	7.38	4.6e-13	486.767	4	0.8	L	RKAGQVFLEELGNHKAF		P20190727-19_FTMSms2hcd	43.799	50	7.9e-11	1	47123.7	MOUSE	2',3'-cyclic-nucleotide 3'-phosphodiesterase
[1]		P16330	20	41	7.38	4.6e-13	959.028	2	7.9	L	FVTPKTAGAQVVLTDQEL		P20190727-19_FTMSms2hcd	51.556	39.9	1e-08	1	47123.7	MOUSE	2',3'-cyclic-nucleotide 3'-phosphodiesterase
[1]		P16330	20	41	7.38	4.6e-13	599.677	3	8.6	W	MLSLTKKMEVKAIFTG		P20190727-19_FTMSms2hcd	49.779	33.8	1.1e-08	1	47123.7	MOUSE	2',3'-cyclic-nucleotide 3'-phosphodiesterase
[1]		P16330	20	41	7.38	4.6e-13	652.366	2	-0.85	Y	QYQVVLVEPKT		P20190727-19_FTMSms2hcd	40.887	28.4	1.5e-08	1	47123.7	MOUSE	2',3'-cyclic-nucleotide 3'-phosphodiesterase
[1]		P16330	20	41	7.38	4.6e-13	410.491	4	7.1	W	MLSLTKKMEVKAIF		P20190727-19_FTMSms2hcd	50.714	35.3	1.4e-07	1	47123.7	MOUSE	2',3'-cyclic-nucleotide 3'-phosphodiesterase
[1]		P16330	20	41	7.38	4.6e-13	885.485	2	-0.7	F	VTPKTAGAQVVLTDQEL		P20190727-19_FTMSms2hcd	44.334	38.6	7.1e-07	1	47123.7	MOUSE	2',3'-cyclic-nucleotide 3'-phosphodiesterase
[1]		P16330	20	41	7.38	4.6e-13	557.082	4	13	Y	GKGKPVPIHGSRKGGAMQIC	Farnesyl@Neutral loss=41	P20190727-19_FTMSms2hcd	67.906	29.1	1e-06	1	47123.7	MOUSE	2',3'-cyclic-nucleotide 3'-phosphodiesterase
[1]		P16330	20	41	7.38	4.6e-13	776.945	2	3.6	L	SLTKKMEVKAIFTG		P20190727-19_FTMSms2hcd	38.554	23	1.4e-06	1	47123.7	MOUSE	2',3'-cyclic-nucleotide 3'-phosphodiesterase
[1]		P16330	20	41	7.38	4.6e-13	560.584	4	10	Y	GKGKPVPIHGSRKGGAMQIC	Methyl@C-term;Farnesyl@Neutral loss=40	P20190727-19_FTMSms2hcd	72.795	26.7	1.8e-06	1	47123.7	MOUSE	2',3'-cyclic-nucleotide 3'-phosphodiesterase
[1]		P16330	20	41	7.38	4.6e-13	482.624	3	6.5	L	FILRGLPGSGKSTL		P20190727-19_FTMSms2hcd	48.125	24.5	2.6e-06	1	47123.7	MOUSE	2',3'-cyclic-nucleotide 3'-phosphodiesterase
[1]		P16330	20	41	7.38	4.6e-13	581.601	4	13	Y	GKGKPVPIHGSRKGGAMQIC	Methyl@C-term;GeranylGeranyl@Neutral loss=31;Oxidation@17	P20190727-19_FTMSms2hcd	84.974	21	3.5e-06	1	47123.7	MOUSE	2',3'-cyclic-nucleotide 3'-phosphodiesterase
[1]		P16330	20	41	7.38	4.6e-13	537.537	4	5.9	L	RHFISGDEPKEKLELVSY		P20190727-19_FTMSms2hcd	39.168	24.8	3.6e-06	1	47123.7	MOUSE	2',3'-cyclic-nucleotide 3'-phosphodiesterase
[1]		P16330	20	41	7.38	4.6e-13	577.595	4	0.78	Y	GKGKPVPIHGSRKGGAMQIC	Methyl@C-term;GeranylGeranyl@Neutral loss=30	P20190727-19_FTMSms2hcd	89.045	24.6	3.6e-06	1	47123.7	MOUSE	2',3'-cyclic-nucleotide 3'-phosphodiesterase
[1]		P16330	20	41	7.38	4.6e-13	604.327	2	3.8	Y	AQQEVVKRSY		P20190727-19_FTMSms2hcd	22.683	19.4	4e-06	1	47123.7	MOUSE	2',3'-cyclic-nucleotide 3'-phosphodiesterase
[1]		P16330	20	41	7.38	4.6e-13	853.947	2	0.95	F	ISGDEPKEKLELVSY		P20190727-19_FTMSms2hcd	40.801	26.5	2e-05	1	47123.7	MOUSE	2',3'-cyclic-nucleotide 3'-phosphodiesterase
[1]		P16330	20	41	7.38	4.6e-13	488.272	3	-0.46	I	HGSRKGGAMQIC	Methyl@C-term;Farnesyl@Neutral loss=13	P20190727-19_FTMSms2hcd	87.042	21.2	3.3e-05	1	47123.7	MOUSE	2',3'-cyclic-nucleotide 3'-phosphodiesterase
[1]		P16330	20	41	7.38	4.6e-13	509.532	4	1.1	Y	GKGKPVPIHGSRKGGAMQIC	Methyl@C-term	P20190727-19_FTMSms2hcd	72.941	21.4	4.5e-05	1	47123.7	MOUSE	2',3'-cyclic-nucleotide 3'-phosphodiesterase
[2]		P14733	7	8.8	8.65	2.1e-15	983.131	3	6.8	F	KTTIPEEEEEEEEEPIGVAVEEERF		P20190727-19_FTMSms2hcd	52.327	49.8	2.1e-15	1	66786.1	MOUSE	Lamin-B1
[2]		P14733	7	8.8	8.65	2.1e-15	466.562	3	0.42	F	HQQGAPRASNKSC	Methyl@C-term	P20190727-19_FTMSms2hcd	68.496	33.5	1.6e-09	1	66786.1	MOUSE	Lamin-B1
[2]		P14733	7	8.8	8.65	2.1e-15	401.223	4	7.8	F	HQQGAPRASNKSC	Methyl@C-term;Farnesyl@Neutral loss=36	P20190727-19_FTMSms2hcd	68.766	34.2	3.5e-09	1	66786.1	MOUSE	Lamin-B1
[2]		P14733	7	8.8	8.65	2.1e-15	484.268	3	3.3	H	QQGAPRASNKSC	Farnesyl@Neutral loss=59	P20190727-19_FTMSms2hcd	70.457	30.3	5e-08	1	66786.1	MOUSE	Lamin-B1
[2]		P14733	7	8.8	8.65	2.1e-15	529.957	3	9.2	F	HQQGAPRASNKSC	Farnesyl@Neutral loss=35	P20190727-19_FTMSms2hcd	62.737	32.9	4e-07	1	66786.1	MOUSE	Lamin-B1
[2]		P14733	7	8.8	8.65	2.1e-15	808.923	2	20	F	IRLKNTSEQDQPMG		P20190727-19_FTMSms2hcd	26.236	26.9	3.4e-06	1	66786.1	MOUSE	Lamin-B1
[2]		P14733	7	8.8	8.65	2.1e-15	488.938	3	1	H	QQGAPRASNKSC	Methyl@C-term;Farnesyl@Neutral loss=49	P20190727-19_FTMSms2hcd	76.269	24	1e-05	1	66786.1	MOUSE	Lamin-B1
[3]		P51150	6	21.7	7.9	5e-14	614.388	4	11	-	MTSRKKVLLKVIILGDSGVGKTSL	Met-loss+Acetyl@1	P20190727-19_FTMSms2hcd	51.023	41.4	5e-14	1	23490	MOUSE	Ras-related protein Rab-7a
[3]		P51150	6	21.7	7.9	5e-14	781.145	3	0.66	-	MTSRKKVLLKVIILGDSGVGKTS	Met-loss+Acetyl@1	P20190727-19_FTMSms2hcd	44.852	32.8	5.6e-11	1	23490	MOUSE	Ras-related protein Rab-7a
[3]		P51150	6	21.7	7.9	5e-14	564.351	4	-1.7	-	MTSRKKVLLKVIILGDSGVGKT	Met-loss+Acetyl@1	P20190727-19_FTMSms2hcd	45.078	23.1	1.5e-07	1	23490	MOUSE	Ras-related protein Rab-7a
[3]		P51150	6	21.7	7.9	5e-14	675.826	2	0.17	M	QIWDTAGQERF		P20190727-19_FTMSms2hcd	45.324	22.4	4.9e-06	21	23490	MOUSE	Ras-related protein Rab-7a
[3]		P51150	6	21.7	7.9	5e-14	625.328	2	2.1	L	YNEFPEPIKL		P20190727-19_FTMSms2hcd	55.133	21.1	3.7e-05	1	23490	MOUSE	Ras-related protein Rab-7a
[3]		P51150	6	21.7	7.9	5e-14	539.09	4	-0.11	-	MTSRKKVLLKVIILGDSGVGK	Met-loss+Acetyl@1	P20190727-19_FTMSms2hcd	44.849	17.7	5.1e-05	1	23490	MOUSE	Ras-related protein Rab-7a
[3-1]	2	Q9D1G1	3	12.4	6.5	1.4e-11	740.669	4	6.3	F	KIRTIELDGKTIKLQIWDTAGQERF		P20190727-19_FTMSms2hcd	54.565	39.2	1.4e-11	1	22187.3	MOUSE	Ras-related protein Rab-1B
[3-1]	2	Q9D1G1	3	12.4	6.5	1.4e-11	675.826	2	0.17	L	QIWDTAGQERF		P20190727-19_FTMSms2hcd	45.324	22.4	4.9e-06	21	22187.3	MOUSE	Ras-related protein Rab-1B
[3-1]	2	Q9D1G1	3	12.4	6.5	1.4e-11	514.563	4	-0.34	F	KIRTIELDGKTIKLQIW		P20190727-19_FTMSms2hcd	53.723	20.9	4.5e-05	1	22187.3	MOUSE	Ras-related protein Rab-1B
[3-2]	1	P61027	2	20	4.05	1.4e-07	1019.19	3	8.5	L	AEDILRKTPVKEPNSENVDISSGGGVTGW		P20190727-19_FTMSms2hcd	46.195	36.4	1.4e-07	1	22541.1	MOUSE	Ras-related protein Rab-10
[3-2]	1	P61027	2	20	4.05	1.4e-07	675.826	2	0.17	L	QIWDTAGQERF		P20190727-19_FTMSms2hcd	45.324	22.4	4.9e-06	21	22541.1	MOUSE	Ras-related protein Rab-10
[4]		P63011	6	29.5	5.1	5.5e-09	598.323	4	0.092	Y	RNDKRIKLQIWDTAGQERY		P20190727-19_FTMSms2hcd	38.134	30.9	5.5e-09	1	24970.1	MOUSE	Ras-related protein Rab-3A
[4]		P63011	6	29.5	5.1	5.5e-09	782.917	2	19	F	EASAKDNINVKQTF		P20190727-19_FTMSms2hcd	30.68	39.2	3e-08	1	24970.1	MOUSE	Ras-related protein Rab-3A
[4]		P63011	6	29.5	5.1	5.5e-09	1054.51	2	11	F	RYADDSFTPAFVSTVGIDF		P20190727-19_FTMSms2hcd	73.037	38.6	3.8e-08	2	24970.1	MOUSE	Ras-related protein Rab-3A
[4]		P63011	6	29.5	5.1	5.5e-09	683.827	2	6.4	L	QIWDTAGQERY		P20190727-19_FTMSms2hcd	38.946	26.9	2.9e-07	7	24970.1	MOUSE	Ras-related protein Rab-3A
[4]		P63011	6	29.5	5.1	5.5e-09	709.31	2	18	Y	GQKESSDQNFDY		P20190727-19_FTMSms2hcd	28.215	22.7	2.5e-06	1	24970.1	MOUSE	Ras-related protein Rab-3A
[4]		P63011	6	29.5	5.1	5.5e-09	774.831	2	17	Y	GQKESSDQNFDYM		P20190727-19_FTMSms2hcd	34.573	19.5	1.2e-05	1	24970.1	MOUSE	Ras-related protein Rab-3A
[5]		B2RSH2	5	24.3	5.37	2.4e-09	749.413	3	1.9	F	VLAGAAEEGFMTAELAGVIKRL		P20190727-19_FTMSms2hcd	81.344	48.1	2.4e-09	1	40361.5	MOUSE	Guanine nucleotide-binding protein G(i) subunit alpha-1
[5]		B2RSH2	5	24.3	5.37	2.4e-09	628.008	6	1.5	Y	SNTIQSIIAIIRAMGRLKIDFGDSARADDARQLF		P20190727-19_FTMSms2hcd	87.112	24.6	1.3e-08	1	40361.5	MOUSE	Guanine nucleotide-binding protein G(i) subunit alpha-1
[5]		B2RSH2	5	24.3	5.37	2.4e-09	619.697	3	0.75	Y	SNTIQSIIAIIRAMGRL		P20190727-19_FTMSms2hcd	92.566	26.2	8.5e-07	2	40361.5	MOUSE	Guanine nucleotide-binding protein G(i) subunit alpha-1
[5]		B2RSH2	5	24.3	5.37	2.4e-09	711.364	2	10	L	SAEDKAAVERSKM		P20190727-19_FTMSms2hcd	22.469	20.2	3.3e-06	2	40361.5	MOUSE	Guanine nucleotide-binding protein G(i) subunit alpha-1
[5]		B2RSH2	5	24.3	5.37	2.4e-09	866.488	2	0.92	L	LLLGAGESGKSTIVKQM		P20190727-19_FTMSms2hcd	41.669	26.3	6.3e-06	4	40361.5	MOUSE	Guanine nucleotide-binding protein G(i) subunit alpha-1
[6]		P60766	3	23	6.11	1.1e-10	599.358	3	18	L	AKNKQKPITPETAEKL		P20190727-19_FTMSms2hcd	25.741	43.3	1.1e-10	1	21258.8	MOUSE	Cell division control protein 42 homolog
[6]		P60766	3	23	6.11	1.1e-10	467.785	4	0.4	L	AALEPPEPKKSRRC	Methyl@C-term;GeranylGeranyl@14=95	P20190727-19_FTMSms2hcd	81.381	20.6	2.2e-08	1	21258.8	MOUSE	Cell division control protein 42 homolog
[6]		P60766	3	23	6.11	1.1e-10	550.272	3	6.1	F	DTAGQEDYDRLRPL		P20190727-19_FTMSms2hcd	38.966	23.6	9.5e-07	9	21258.8	MOUSE	Cell division control protein 42 homolog
[6-1]	3	P63001	4	21.9	3.74	1.4e-08	590.835	2	19	L	AMAKEIGAVKY		P20190727-19_FTMSms2hcd	31.245	27.8	1.4e-08	1	21450.3	MOUSE	Ras-related C3 botulinum toxin substrate 1
[6-1]	3	P63001	4	21.9	3.74	1.4e-08	550.272	3	6.1	W	DTAGQEDYDRLRPL		P20190727-19_FTMSms2hcd	38.966	23.6	9.5e-07	9	21450.3	MOUSE	Ras-related C3 botulinum toxin substrate 1
[6-1]	3	P63001	4	21.9	3.74	1.4e-08	454.601	3	6	L	KTVFDEAIRAVL		P20190727-19_FTMSms2hcd	61.872	24.8	5e-06	3	21450.3	MOUSE	Ras-related C3 botulinum toxin substrate 1
[6-1]	3	P63001	4	21.9	3.74	1.4e-08	568.984	3	-0.29	L	TQRGLKTVFDEAIRA		P20190727-19_FTMSms2hcd	43.909	21.8	3.2e-05	3	21450.3	MOUSE	Ras-related C3 botulinum toxin substrate 1
[6-2]	2	P60764	3	16.1	2.45	9.5e-07	550.272	3	6.1	W	DTAGQEDYDRLRPL		P20190727-19_FTMSms2hcd	38.966	23.6	9.5e-07	9	21379.1	MOUSE	Ras-related C3 botulinum toxin substrate 3
[6-2]	2	P60764	3	16.1	2.45	9.5e-07	454.601	3	6	L	KTVFDEAIRAVL		P20190727-19_FTMSms2hcd	61.872	24.8	5e-06	3	21379.1	MOUSE	Ras-related C3 botulinum toxin substrate 3
[6-2]	2	P60764	3	16.1	2.45	9.5e-07	568.984	3	-0.29	L	TQRGLKTVFDEAIRA		P20190727-19_FTMSms2hcd	43.909	21.8	3.2e-05	3	21379.1	MOUSE	Ras-related C3 botulinum toxin substrate 3
[6-3]	2	Q05144	3	16.1	2.45	9.5e-07	550.272	3	6.1	W	DTAGQEDYDRLRPL		P20190727-19_FTMSms2hcd	38.966	23.6	9.5e-07	9	21441	MOUSE	Ras-related C3 botulinum toxin substrate 2
[6-3]	2	Q05144	3	16.1	2.45	9.5e-07	454.601	3	6	L	KTVFDEAIRAVL		P20190727-19_FTMSms2hcd	61.872	24.8	5e-06	3	21441	MOUSE	Ras-related C3 botulinum toxin substrate 2
[6-3]	2	Q05144	3	16.1	2.45	9.5e-07	568.984	3	-0.29	L	TQRGLKTVFDEAIRA		P20190727-19_FTMSms2hcd	43.909	21.8	3.2e-05	3	21441	MOUSE	Ras-related C3 botulinum toxin substrate 2
[7]		Q9CQW1	2	16.2	5.02	1.1e-08	780.074	3	1.8	Y	VRSDSLAGVVIADSEYPSRVAF		P20190727-19_FTMSms2hcd	61.502	44.3	1.1e-08	1	22314.6	MOUSE	Synaptobrevin homolog YKT6
[7]		Q9CQW1	2	16.2	5.02	1.1e-08	574.794	2	19	Y	TGLDDHLSKY		P20190727-19_FTMSms2hcd	30.502	24.3	8.1e-07	1	22314.6	MOUSE	Synaptobrevin homolog YKT6
[8]		P63321	2	20.4	4.12	2.2e-08	583.764	2	-0.56	F	VEDYEPTKAD		P20190727-19_FTMSms2hcd	23.737	25.6	2.2e-08	2	23553	MOUSE	Ras-related protein Ral-A
[8]		P63321	2	20.4	4.12	2.2e-08	772.947	4	11	-	MAANKPKGQNSLALHKVIMVGSGGVGKSALTL	Met-loss+Acetyl@1	P20190727-19_FTMSms2hcd	48.655	32.7	1.3e-07	1	23553	MOUSE	Ras-related protein Ral-A
[9]		P61226	2	13.1	4.08	1.4e-08	817.922	2	9.9	Y	SLVNQQSFQDIKPM		P20190727-19_FTMSms2hcd	49.036	31.2	1.4e-08	3	20504.5	MOUSE	Ras-related protein Rap-2b
[9]		P61226	2	13.1	4.08	1.4e-08	593.325	5	-2.3	Y	SLVNQQSFQDIKPMRDQIIRVKRY		P20190727-19_FTMSms2hcd	45.608	25	8e-07	2	20504.5	MOUSE	Ras-related protein Rap-2b
[10]		P32883	1	7.4	5.74	1.5e-10	844.92	2	17	F	AINNTKSFEDIHHY		P20190727-19_FTMSms2hcd	30.7	37.1	1.5e-10	1	21656	MOUSE	GTPase KRas
[11]		P35278	2	8.8	2.63	8.4e-07	684.314	2	-0.8	F	EIWDTAGQERY		P20190727-19_FTMSms2hcd	40.447	26.3	8.4e-07	3	23412.7	MOUSE	Ras-related protein Rab-5C
[11]		P35278	2	8.8	2.63	8.4e-07	491.231	2	5.2	Y	HSLAPMYY		P20190727-19_FTMSms2hcd	39.226	18.6	4.7e-05	4	23412.7	MOUSE	Ras-related protein Rab-5C
[12]		P08556	1	7.4	3.2	1e-06	752.89	2	8.9	F	IETSAKTRQGVEDA		P20190727-19_FTMSms2hcd	22.392	32.4	1e-06	2	21199.3	MOUSE	GTPase NRas
[13]		P21619	1	2.2	1.65	1.6e-06	554.292	3	1.6	F	HQQGDPRTTSRGC	Methyl@C-term;Farnesyl@13=40	P20190727-19_FTMSms2hcd	74.603	17.9	1.6e-06	1	67318.6	MOUSE	Lamin-B2
[14]		Q63739	1	5.8	1.21	1.7e-06	454.905	3	4.2	F	KDSNGHRNNC	Methyl@C-term;Farnesyl@Neutral loss	P20190727-19_FTMSms2hcd	71.853	13.7	1.7e-06	1	19815.3	MOUSE	Protein tyrosine phosphatase type IVA 1
[15]		Q8BH16	1	4	1.14	2.7e-05	906.924	2	-1.3	L	ITDEGILHLSSSTCGHE	Methyl@C-term	P20190727-19_FTMSms2hcd	42.671	19.6	2.7e-05	1	46890.8	MOUSE	F-box/LRR-repeat protein 2
[16]		Q921J2	1	8.7	1.1	5.7e-06	600.316	3	3.7	L	EAEKIDGAASQGKSSC	Methyl@C-term;Farnesyl@Neutral loss	P20190727-19_FTMSms2hcd	81.733	15.5	5.7e-06	1	20451.6	MOUSE	GTP-binding protein Rheb
[17]		decoy	1	10.7	0.78	5.9e-05	1014.44	3	2.4	M	YMSEVSFTGGLMQHGMAHEPGIEGESDL	Oxidation@2=35;Oxidation@12=29	P20190727-19_FTMSms2hcd	45.275	17.8	5.9e-05	1	27948.5	MOUSE	Acrosomal protein SP-10
