# Supplementary material for: Characterization of Prenylated C-terminal Peptides Using a Thiopropyl-based Capture Technique and LC-MS/MS
Source: Mol Cell Proteomics. 2020 Apr 13;19(6):1005–16. doi: 10.1074/mcp.RA120.001944 (PMC7261820; doi:10.1074/mcp.RA120.001944)
Supplement: Table S4: Detailed peptide data from a single chymotryptic digest [file 158251_1_supp_495486_q7f3jn.xlsx]

## Sheet: Sheet1
Table S4 Partial List of Peptide Sequences identified along with modifications
Search Name:	P20190712-13_FTMSms2hcd/results nonspec at 1 terminus
			P20190712-13_FTMSms2hcd/results nonspec at 1 terminus
	Uniq Pep	Acc #	Num Unique	% Cov	Best Disc Score	Best Expect Val	m/z	z	ppm	Prev AA	DB Peptide	Variable Mods	Fraction	RT	Score	Expect	# in DB	Protein MW	Species	Protein Name
[1]		P16330	44	60.2	10.1	4.3e-18	1085.04	2	1.4	E	MADQYQYQVVLVEPKTAW		P20190712-13_FTMSms2hcd	67.42	48.7	4.3e-18	1	47123.7	MOUSE	2',3'-cyclic-nucleotide 3'-phosphodiesterase
[1]		P16330	44	60.2	10.1	4.3e-18	1149.57	2	8.5	F	EMADQYQYQVVLVEPKTAW		P20190712-13_FTMSms2hcd	68.133	46.2	2.2e-15	1	47123.7	MOUSE	2',3'-cyclic-nucleotide 3'-phosphodiesterase
[1]		P16330	44	60.2	10.1	4.3e-18	547.005	3	-0.55	F	ILRGLPGSGKSTLARL		P20190712-13_FTMSms2hcd	51.988	45.8	3.8e-13	1	47123.7	MOUSE	2',3'-cyclic-nucleotide 3'-phosphodiesterase
[1]		P16330	44	60.2	10.1	4.3e-18	970.98	2	5.4	L	ILEKYHDGTKMVSADAY		P20190712-13_FTMSms2hcd	47.149	60.7	1.6e-11	1	47123.7	MOUSE	2',3'-cyclic-nucleotide 3'-phosphodiesterase
[1]		P16330	44	60.2	10.1	4.3e-18	648.687	3	0.59	L	RKAGQVFLEELGNHKAF		P20190712-13_FTMSms2hcd	54.64	47.2	8e-10	1	47123.7	MOUSE	2',3'-cyclic-nucleotide 3'-phosphodiesterase
[1]		P16330	44	60.2	10.1	4.3e-18	635.364	2	-0.34	Y	QVVLVEPKTAW		P20190712-13_FTMSms2hcd	59.309	37.1	2.7e-09	1	47123.7	MOUSE	2',3'-cyclic-nucleotide 3'-phosphodiesterase
[1]		P16330	44	60.2	10.1	4.3e-18	649.892	2	-1.3	F	ILRGLPGSGKSTL		P20190712-13_FTMSms2hcd	48.786	29.5	3.4e-09	1	47123.7	MOUSE	2',3'-cyclic-nucleotide 3'-phosphodiesterase
[1]		P16330	44	60.2	10.1	4.3e-18	560.583	4	7.3	Y	GKGKPVPIHGSRKGGAMQIC	Methyl@C-term;Farnesyl@Neutral loss=62	P20190712-13_FTMSms2hcd	75.922	23.6	9.1e-09	1	47123.7	MOUSE	2',3'-cyclic-nucleotide 3'-phosphodiesterase
[1]		P16330	44	60.2	10.1	4.3e-18	734.395	3	1.2	L	QQVKGGSQGEAVGELPRGKLY		P20190712-13_FTMSms2hcd	47.27	43.1	1.2e-08	1	47123.7	MOUSE	2',3'-cyclic-nucleotide 3'-phosphodiesterase
[1]		P16330	44	60.2	10.1	4.3e-18	695.352	3	0.21	Y	GKAAGAEEYAQQEVVKRSY		P20190712-13_FTMSms2hcd	45.305	31.3	2.1e-08	1	47123.7	MOUSE	2',3'-cyclic-nucleotide 3'-phosphodiesterase
[1]		P16330	44	60.2	10.1	4.3e-18	574.096	4	8.8	Y	GKGKPVPIHGSRKGGAMQIC	GeranylGeranyl@Neutral loss=68	P20190712-13_FTMSms2hcd	83.379	24.7	2.1e-08	1	47123.7	MOUSE	2',3'-cyclic-nucleotide 3'-phosphodiesterase
[1]		P16330	44	60.2	10.1	4.3e-18	780.932	2	9.1	Y	QYQVVLVEPKTAW		P20190712-13_FTMSms2hcd	63.27	33.8	3.2e-08	1	47123.7	MOUSE	2',3'-cyclic-nucleotide 3'-phosphodiesterase
[1]		P16330	44	60.2	10.1	4.3e-18	793.369	2	-0.38	E	KYHDGTKMVSADAY		P20190712-13_FTMSms2hcd	41.475	29.1	3.7e-08	1	47123.7	MOUSE	2',3'-cyclic-nucleotide 3'-phosphodiesterase
[1]		P16330	44	60.2	10.1	4.3e-18	358.209	3	0.57	L	RGLPGSGKSTL		P20190712-13_FTMSms2hcd	38.192	28.4	3.9e-08	1	47123.7	MOUSE	2',3'-cyclic-nucleotide 3'-phosphodiesterase
[1]		P16330	44	60.2	10.1	4.3e-18	618.367	4	11	Y	YGKGKPVPIHGSRKGGAMQIC	Methyl@C-term;GeranylGeranyl@Neutral loss=46	P20190712-13_FTMSms2hcd	86.114	34.9	4.9e-08	1	47123.7	MOUSE	2',3'-cyclic-nucleotide 3'-phosphodiesterase
[1]		P16330	44	60.2	10.1	4.3e-18	769.799	3	12	Y	GKGKPVPIHGSRKGGAMQIC	Methyl@C-term;GeranylGeranyl@Neutral loss=23	P20190712-13_FTMSms2hcd	85.974	32.6	5.7e-08	1	47123.7	MOUSE	2',3'-cyclic-nucleotide 3'-phosphodiesterase
[1]		P16330	44	60.2	10.1	4.3e-18	588.237	2	-0.72	F	EMADQYQYQ		P20190712-13_FTMSms2hcd	43.711	18.4	6.1e-08	1	47123.7	MOUSE	2',3'-cyclic-nucleotide 3'-phosphodiesterase
[1]		P16330	44	60.2	10.1	4.3e-18	614.861	4	7.7	Y	YGKGKPVPIHGSRKGGAMQIC	GeranylGeranyl@Neutral loss=60	P20190712-13_FTMSms2hcd	83.128	31.6	6.9e-08	1	47123.7	MOUSE	2',3'-cyclic-nucleotide 3'-phosphodiesterase
[1]		P16330	44	60.2	10.1	4.3e-18	622.365	4	9.1	Y	YGKGKPVPIHGSRKGGAMQIC	Methyl@C-term;GeranylGeranyl@Neutral loss=51;Oxidation@18	P20190712-13_FTMSms2hcd	83.699	31.3	7.6e-08	1	47123.7	MOUSE	2',3'-cyclic-nucleotide 3'-phosphodiesterase
[1]		P16330	44	60.2	10.1	4.3e-18	369.885	3	-1	Y	FGKRPPGVLH		P20190712-13_FTMSms2hcd	36.5	27.1	1.2e-07	1	47123.7	MOUSE	2',3'-cyclic-nucleotide 3'-phosphodiesterase
[1]		P16330	44	60.2	10.1	4.3e-18	465.608	3	2.2	L	SLTKKMEVKAIF		P20190712-13_FTMSms2hcd	50.946	39	1.4e-07	1	47123.7	MOUSE	2',3'-cyclic-nucleotide 3'-phosphodiesterase
[1]		P16330	44	60.2	10.1	4.3e-18	604.326	2	0.8	Y	AQQEVVKRSY		P20190712-13_FTMSms2hcd	32.184	32.7	2.2e-07	1	47123.7	MOUSE	2',3'-cyclic-nucleotide 3'-phosphodiesterase
[1]		P16330	44	60.2	10.1	4.3e-18	482.621	3	0.05	L	FILRGLPGSGKSTL		P20190712-13_FTMSms2hcd	58.396	28.6	2.6e-07	1	47123.7	MOUSE	2',3'-cyclic-nucleotide 3'-phosphodiesterase
[1]		P16330	44	60.2	10.1	4.3e-18	537.626	3	-0.17	Y	AQQEVVKRSYGKAF		P20190712-13_FTMSms2hcd	39.329	35.2	5.8e-07	1	47123.7	MOUSE	2',3'-cyclic-nucleotide 3'-phosphodiesterase
[1]		P16330	44	60.2	10.1	4.3e-18	647.789	2	-2.2	Y	HDGTKMVSADAY		P20190712-13_FTMSms2hcd	39.432	30.2	1.6e-06	1	47123.7	MOUSE	2',3'-cyclic-nucleotide 3'-phosphodiesterase
[1]		P16330	44	60.2	10.1	4.3e-18	761.059	3	-0.39	L	ARLILEKYHDGTKMVSADAY		P20190712-13_FTMSms2hcd	50.16	39.8	2e-06	1	47123.7	MOUSE	2',3'-cyclic-nucleotide 3'-phosphodiesterase
[1]		P16330	44	60.2	10.1	4.3e-18	571.335	2	1	Q	VVLVEPKTAW		P20190712-13_FTMSms2hcd	58.233	25	2.1e-06	1	47123.7	MOUSE	2',3'-cyclic-nucleotide 3'-phosphodiesterase
[1]		P16330	44	60.2	10.1	4.3e-18	550.304	4	11	Y	YGKGKPVPIHGSRKGGAMQIC	Methyl@C-term	P20190712-13_FTMSms2hcd	85.944	37.4	2.5e-06	1	47123.7	MOUSE	2',3'-cyclic-nucleotide 3'-phosphodiesterase
[1]		P16330	44	60.2	10.1	4.3e-18	927.493	2	14	F	ISGDEPKEKLELVSYF		P20190712-13_FTMSms2hcd	63.449	40.2	2.6e-06	1	47123.7	MOUSE	2',3'-cyclic-nucleotide 3'-phosphodiesterase
[1]		P16330	44	60.2	10.1	4.3e-18	433.263	2	1.3	H	TFLPKLF		P20190712-13_FTMSms2hcd	68.964	25	3e-06	1	47123.7	MOUSE	2',3'-cyclic-nucleotide 3'-phosphodiesterase
[1]		P16330	44	60.2	10.1	4.3e-18	815.388	2	-3.7	F	SEAYKRLDEDLAGY		P20190712-13_FTMSms2hcd	53.097	42.1	3.1e-06	1	47123.7	MOUSE	2',3'-cyclic-nucleotide 3'-phosphodiesterase
[1]		P16330	44	60.2	10.1	4.3e-18	537.534	4	-0.081	L	RHFISGDEPKEKLELVSY		P20190712-13_FTMSms2hcd	51.507	27.4	3.2e-06	1	47123.7	MOUSE	2',3'-cyclic-nucleotide 3'-phosphodiesterase
[1]		P16330	44	60.2	10.1	4.3e-18	544.615	3	-0.73	W	RLDCAQLKEKNQW		P20190712-13_FTMSms2hcd	47.292	30.8	4.7e-06	1	47123.7	MOUSE	2',3'-cyclic-nucleotide 3'-phosphodiesterase
[1]		P16330	44	60.2	10.1	4.3e-18	493.247	3	-6	E	DTVATLHECKTLF		P20190712-13_FTMSms2hcd	60.027	23.6	6.8e-06	1	47123.7	MOUSE	2',3'-cyclic-nucleotide 3'-phosphodiesterase
[1]		P16330	44	60.2	10.1	4.3e-18	546.988	3	11	W	MLSLTKKMEVKAIF		P20190712-13_FTMSms2hcd	59.675	32.4	6.9e-06	1	47123.7	MOUSE	2',3'-cyclic-nucleotide 3'-phosphodiesterase
[1]		P16330	44	60.2	10.1	4.3e-18	853.945	2	-1.5	F	ISGDEPKEKLELVSY		P20190712-13_FTMSms2hcd	53.279	43.2	8.7e-06	1	47123.7	MOUSE	2',3'-cyclic-nucleotide 3'-phosphodiesterase
[1]		P16330	44	60.2	10.1	4.3e-18	386.537	3	0.26	F	LEELGNHKAF		P20190712-13_FTMSms2hcd	44.092	28.8	1.1e-05	1	47123.7	MOUSE	2',3'-cyclic-nucleotide 3'-phosphodiesterase
[1]		P16330	44	60.2	10.1	4.3e-18	698.652	4	13	F	TGYYGKGKPVPIHGSRKGGAMQIC	Methyl@C-term;GeranylGeranyl@Neutral loss=42	P20190712-13_FTMSms2hcd	86.081	28.4	1.5e-05	1	47123.7	MOUSE	2',3'-cyclic-nucleotide 3'-phosphodiesterase
[1]		P16330	44	60.2	10.1	4.3e-18	652.985	3	1.1	L	ILEKYHDGTKMVSADAY	Oxidation@11	P20190712-13_FTMSms2hcd	44.101	31.3	1.8e-05	1	47123.7	MOUSE	2',3'-cyclic-nucleotide 3'-phosphodiesterase
[1]		P16330	44	60.2	10.1	4.3e-18	777.4	2	-1.6	Y	KIIPGSRADFSEAY		P20190712-13_FTMSms2hcd	50.028	41	2.1e-05	1	47123.7	MOUSE	2',3'-cyclic-nucleotide 3'-phosphodiesterase
[1]		P16330	44	60.2	10.1	4.3e-18	885.485	2	-0.58	F	VTPKTAGAQVVLTDQEL		P20190712-13_FTMSms2hcd	55.876	36.9	2.2e-05	1	47123.7	MOUSE	2',3'-cyclic-nucleotide 3'-phosphodiesterase
[1]		P16330	44	60.2	10.1	4.3e-18	465.48	5	9.2	Y	GKGKPVPIHGSRKGGAMQIC	Methyl@C-term;GeranylGeranyl@Neutral loss=23;Oxidation@17	P20190712-13_FTMSms2hcd	83.702	22.6	2.9e-05	1	47123.7	MOUSE	2',3'-cyclic-nucleotide 3'-phosphodiesterase
[1]		P16330	44	60.2	10.1	4.3e-18	655.788	2	-0.014	Y	HDGTKMVSADAY	Oxidation@6	P20190712-13_FTMSms2hcd	35.44	28.4	4.3e-05	1	47123.7	MOUSE	2',3'-cyclic-nucleotide 3'-phosphodiesterase
[1]		P16330	44	60.2	10.1	4.3e-18	503.309	2	2.4	L	ARLILEKY		P20190712-13_FTMSms2hcd	47.017	21.5	4.6e-05	1	47123.7	MOUSE	2',3'-cyclic-nucleotide 3'-phosphodiesterase
[2]		Q9QUI0	10	49.2	6.72	7.6e-12	938.955	2	2.9	C	FSIDSPDSLENIPEKW		P20190712-13_FTMSms2hcd	69.156	43.4	7.6e-12	2	21782.4	MOUSE	Transforming protein RhoA
[2]		Q9QUI0	10	49.2	6.72	7.6e-12	865.415	2	-2.7	F	SIDSPDSLENIPEKW		P20190712-13_FTMSms2hcd	63.528	47.8	1.4e-10	2	21782.4	MOUSE	Transforming protein RhoA
[2]		Q9QUI0	10	49.2	6.72	7.6e-12	679.59	4	2.4	C	FSIDSPDSLENIPEKWTPEVKHF		P20190712-13_FTMSms2hcd	67.005	41.6	2.9e-10	2	21782.4	MOUSE	Transforming protein RhoA
[2]		Q9QUI0	10	49.2	6.72	7.6e-12	910.95	2	0.37	F	ENYVADIEVDGKQVEL		P20190712-13_FTMSms2hcd	66.62	37.8	1.6e-09	2	21782.4	MOUSE	Transforming protein RhoA
[2]		Q9QUI0	10	49.2	6.72	7.6e-12	550.269	3	-0.97	W	DTAGQEDYDRLRPL		P20190712-13_FTMSms2hcd	51.867	25.6	4.1e-07	9	21782.4	MOUSE	Transforming protein RhoA
[2]		Q9QUI0	10	49.2	6.72	7.6e-12	416.826	5	0.85	L	VGNKKDLRNDEHTRREL		P20190712-13_FTMSms2hcd	28.934	26.6	1.2e-06	1	21782.4	MOUSE	Transforming protein RhoA
[2]		Q9QUI0	10	49.2	6.72	7.6e-12	707.871	2	-4.9	Y	VADIEVDGKQVEL		P20190712-13_FTMSms2hcd	60.712	29.8	4.6e-06	2	21782.4	MOUSE	Transforming protein RhoA
[2]		Q9QUI0	10	49.2	6.72	7.6e-12	603.323	4	-0.59	L	VGNKKDLRNDEHTRRELAKM		P20190712-13_FTMSms2hcd	33.22	28.1	1.8e-05	1	21782.4	MOUSE	Transforming protein RhoA
[2]		Q9QUI0	10	49.2	6.72	7.6e-12	431.726	2	-0.68	F	EMATRAAL		P20190712-13_FTMSms2hcd	40.8	25.9	2.1e-05	1	21782.4	MOUSE	Transforming protein RhoA
[2]		Q9QUI0	10	49.2	6.72	7.6e-12	828.433	2	17	F	SKDQFPEVYVPTVF		P20190712-13_FTMSms2hcd	71.698	30	3.4e-05	2	21782.4	MOUSE	Transforming protein RhoA
[2-1]	9	P63001	10	44.8	7.08	1.6e-12	868.425	2	6.5	F	DNYSANVMVDGKPVNL		P20190712-13_FTMSms2hcd	59.631	36.5	1.6e-12	2	21450.3	MOUSE	Ras-related C3 botulinum toxin substrate 1
[2-1]	9	P63001	10	44.8	7.08	1.6e-12	590.824	2	0.9	L	AMAKEIGAVKY		P20190712-13_FTMSms2hcd	44.622	35.2	1.6e-08	1	21450.3	MOUSE	Ras-related C3 botulinum toxin substrate 1
[2-1]	9	P63001	10	44.8	7.08	1.6e-12	850.446	2	0.42	Y	SANVMVDGKPVNLGLW		P20190712-13_FTMSms2hcd	69.049	40.3	1.9e-08	2	21450.3	MOUSE	Ras-related C3 botulinum toxin substrate 1
[2-1]	9	P63001	10	44.8	7.08	1.6e-12	681.396	2	4.1	L	KTVFDEAIRAVL		P20190712-13_FTMSms2hcd	68.368	32.6	2.3e-08	3	21450.3	MOUSE	Ras-related C3 botulinum toxin substrate 1
[2-1]	9	P63001	10	44.8	7.08	1.6e-12	564.302	3	0.54	F	SLVSPASFENVRAKW		P20190712-13_FTMSms2hcd	61.556	35.9	1.2e-07	2	21450.3	MOUSE	Ras-related C3 botulinum toxin substrate 1
[2-1]	9	P63001	10	44.8	7.08	1.6e-12	550.269	3	-0.97	W	DTAGQEDYDRLRPL		P20190712-13_FTMSms2hcd	51.867	25.6	4.1e-07	9	21450.3	MOUSE	Ras-related C3 botulinum toxin substrate 1
[2-1]	9	P63001	10	44.8	7.08	1.6e-12	778.891	2	7.1	Y	TTNAFPGEYIPTVF		P20190712-13_FTMSms2hcd	76.318	27.7	4.5e-07	3	21450.3	MOUSE	Ras-related C3 botulinum toxin substrate 1
[2-1]	9	P63001	10	44.8	7.08	1.6e-12	431.912	3	-1.6	L	AMAKEIGAVKYL		P20190712-13_FTMSms2hcd	53.102	22.3	1.8e-06	1	21450.3	MOUSE	Ras-related C3 botulinum toxin substrate 1
[2-1]	9	P63001	10	44.8	7.08	1.6e-12	1046.5	2	-9.6	F	DNYSANVMVDGKPVNLGLW		P20190712-13_FTMSms2hcd	72.246	23	2.3e-06	2	21450.3	MOUSE	Ras-related C3 botulinum toxin substrate 1
[2-1]	9	P63001	10	44.8	7.08	1.6e-12	617.347	2	2.2	K	TVFDEAIRAVL		P20190712-13_FTMSms2hcd	74.357	28.2	2.6e-05	3	21450.3	MOUSE	Ras-related C3 botulinum toxin substrate 1
[2-2]	7	P62746	10	57.1	6.76	6.6e-12	675.588	4	-2.3	C	FSVDSPDSLENIPEKWVPEVKHF		P20190712-13_FTMSms2hcd	68.857	42.1	6.6e-12	1	22123.6	MOUSE	Rho-related GTP-binding protein RhoB
[2-2]	7	P62746	10	57.1	6.76	6.6e-12	910.95	2	0.37	F	ENYVADIEVDGKQVEL		P20190712-13_FTMSms2hcd	66.62	37.8	1.6e-09	2	22123.6	MOUSE	Rho-related GTP-binding protein RhoB
[2-2]	7	P62746	10	57.1	6.76	6.6e-12	858.425	2	18	F	SVDSPDSLENIPEKW		P20190712-13_FTMSms2hcd	62.133	39.3	2.5e-09	1	22123.6	MOUSE	Rho-related GTP-binding protein RhoB
[2-2]	7	P62746	10	57.1	6.76	6.6e-12	503.273	4	-1.4	L	VANKKDLRSDEHVRTEL		P20190712-13_FTMSms2hcd	36.682	42.4	3.7e-07	1	22123.6	MOUSE	Rho-related GTP-binding protein RhoB
[2-2]	7	P62746	10	57.1	6.76	6.6e-12	550.269	3	-0.97	W	DTAGQEDYDRLRPL		P20190712-13_FTMSms2hcd	51.867	25.6	4.1e-07	9	22123.6	MOUSE	Rho-related GTP-binding protein RhoB
[2-2]	7	P62746	10	57.1	6.76	6.6e-12	707.871	2	-4.9	Y	VADIEVDGKQVEL		P20190712-13_FTMSms2hcd	60.712	29.8	4.6e-06	2	22123.6	MOUSE	Rho-related GTP-binding protein RhoB
[2-2]	7	P62746	10	57.1	6.76	6.6e-12	469.928	3	-0.81	F	ETATRAALQKRY		P20190712-13_FTMSms2hcd	34.18	27.3	1.2e-05	1	22123.6	MOUSE	Rho-related GTP-binding protein RhoB
[2-2]	7	P62746	10	57.1	6.76	6.6e-12	474.456	5	-0.84	L	VANKKDLRSDEHVRTELARM		P20190712-13_FTMSms2hcd	40.708	25.2	1.4e-05	1	22123.6	MOUSE	Rho-related GTP-binding protein RhoB
[2-2]	7	P62746	10	57.1	6.76	6.6e-12	828.925	2	17	F	SKDEFPEVYVPTVF		P20190712-13_FTMSms2hcd	72.504	24.5	3.9e-05	1	22123.6	MOUSE	Rho-related GTP-binding protein RhoB
[2-2]	7	P62746	10	57.1	6.76	6.6e-12	465.985	4	-0.075	L	ARMKQEPVRTDDGRAM		P20190712-13_FTMSms2hcd	32.073	18.3	4.7e-05	1	22123.6	MOUSE	Rho-related GTP-binding protein RhoB
[2-3]	7	P60764	8	38.5	7.08	1.6e-12	868.425	2	6.5	F	DNYSANVMVDGKPVNL		P20190712-13_FTMSms2hcd	59.631	36.5	1.6e-12	2	21379.1	MOUSE	Ras-related C3 botulinum toxin substrate 3
[2-3]	7	P60764	8	38.5	7.08	1.6e-12	850.446	2	0.42	Y	SANVMVDGKPVNLGLW		P20190712-13_FTMSms2hcd	69.049	40.3	1.9e-08	2	21379.1	MOUSE	Ras-related C3 botulinum toxin substrate 3
[2-3]	7	P60764	8	38.5	7.08	1.6e-12	681.396	2	4.1	L	KTVFDEAIRAVL		P20190712-13_FTMSms2hcd	68.368	32.6	2.3e-08	3	21379.1	MOUSE	Ras-related C3 botulinum toxin substrate 3
[2-3]	7	P60764	8	38.5	7.08	1.6e-12	564.302	3	0.54	F	SLVSPASFENVRAKW		P20190712-13_FTMSms2hcd	61.556	35.9	1.2e-07	2	21379.1	MOUSE	Ras-related C3 botulinum toxin substrate 3
[2-3]	7	P60764	8	38.5	7.08	1.6e-12	550.269	3	-0.97	W	DTAGQEDYDRLRPL		P20190712-13_FTMSms2hcd	51.867	25.6	4.1e-07	9	21379.1	MOUSE	Ras-related C3 botulinum toxin substrate 3
[2-3]	7	P60764	8	38.5	7.08	1.6e-12	778.891	2	7.1	Y	TTNAFPGEYIPTVF		P20190712-13_FTMSms2hcd	76.318	27.7	4.5e-07	3	21379.1	MOUSE	Ras-related C3 botulinum toxin substrate 3
[2-3]	7	P60764	8	38.5	7.08	1.6e-12	1046.5	2	-9.6	F	DNYSANVMVDGKPVNLGLW		P20190712-13_FTMSms2hcd	72.246	23	2.3e-06	2	21379.1	MOUSE	Ras-related C3 botulinum toxin substrate 3
[2-3]	7	P60764	8	38.5	7.08	1.6e-12	617.347	2	2.2	K	TVFDEAIRAVL		P20190712-13_FTMSms2hcd	74.357	28.2	2.6e-05	3	21379.1	MOUSE	Ras-related C3 botulinum toxin substrate 3
[2-4]	4	P60766	5	32.5	6.52	1.8e-11	721.667	4	-2.6	L	KNVFDEAILAALEPPEPKKSRRC	GeranylGeranyl@23=47	P20190712-13_FTMSms2hcd	92.653	48.5	1.8e-11	1	21258.8	MOUSE	Cell division control protein 42 homolog
[2-4]	4	P60766	5	32.5	6.52	1.8e-11	599.347	3	-0.66	L	AKNKQKPITPETAEKL		P20190712-13_FTMSms2hcd	36.652	51.3	2.5e-11	1	21258.8	MOUSE	Cell division control protein 42 homolog
[2-4]	4	P60766	5	32.5	6.52	1.8e-11	725.173	4	1.1	L	KNVFDEAILAALEPPEPKKSRRC	Methyl@C-term;GeranylGeranyl@23=51	P20190712-13_FTMSms2hcd	89.489	56	5.8e-11	1	21258.8	MOUSE	Cell division control protein 42 homolog
[2-4]	4	P60766	5	32.5	6.52	1.8e-11	355.214	3	0.086	L	ARDLKAVKY		P20190712-13_FTMSms2hcd	34.54	27	2.2e-08	1	21258.8	MOUSE	Cell division control protein 42 homolog
[2-4]	4	P60766	5	32.5	6.52	1.8e-11	550.269	3	-0.97	F	DTAGQEDYDRLRPL		P20190712-13_FTMSms2hcd	51.867	25.6	4.1e-07	9	21258.8	MOUSE	Cell division control protein 42 homolog
[2-5]	3	Q05144	4	20.8	4.1	2.3e-08	681.396	2	4.1	L	KTVFDEAIRAVL		P20190712-13_FTMSms2hcd	68.368	32.6	2.3e-08	3	21441	MOUSE	Ras-related C3 botulinum toxin substrate 2
[2-5]	3	Q05144	4	20.8	4.1	2.3e-08	550.269	3	-0.97	W	DTAGQEDYDRLRPL		P20190712-13_FTMSms2hcd	51.867	25.6	4.1e-07	9	21441	MOUSE	Ras-related C3 botulinum toxin substrate 2
[2-5]	3	Q05144	4	20.8	4.1	2.3e-08	778.891	2	7.1	Y	TTNAFPGEYIPTVF		P20190712-13_FTMSms2hcd	76.318	27.7	4.5e-07	3	21441	MOUSE	Ras-related C3 botulinum toxin substrate 2
[2-5]	3	Q05144	4	20.8	4.1	2.3e-08	617.347	2	2.2	K	TVFDEAIRAVL		P20190712-13_FTMSms2hcd	74.357	28.2	2.6e-05	3	21441	MOUSE	Ras-related C3 botulinum toxin substrate 2
[2-6]	1	Q8BYP3	2	13.3	3.57	1.4e-07	582.312	3	8.5	Y	DNVLIKWFPEVTHF		P20190712-13_FTMSms2hcd	78.131	31.5	1.4e-07	1	23577.5	MOUSE	Rho-related GTP-binding protein RhoF
[2-6]	1	Q8BYP3	2	13.3	3.57	1.4e-07	550.269	3	-0.97	Y	DTAGQEDYDRLRPL		P20190712-13_FTMSms2hcd	51.867	25.6	4.1e-07	9	23577.5	MOUSE	Rho-related GTP-binding protein RhoF
[3]		P51150	8	32.4	5.14	6.6e-09	628.106	4	1.1	F	VVLGNKIDLENRQVATKRAQAW		P20190712-13_FTMSms2hcd	51.16	47.6	6.6e-09	1	23490	MOUSE	Ras-related protein Rab-7a
[3]		P51150	8	32.4	5.14	6.6e-09	614.388	4	11	-	MTSRKKVLLKVIILGDSGVGKTSL	Met-loss+Acetyl@1	P20190712-13_FTMSms2hcd	59.681	21.1	8.5e-07	1	23490	MOUSE	Ras-related protein Rab-7a
[3]		P51150	8	32.4	5.14	6.6e-09	675.826	2	0.62	M	QIWDTAGQERF		P20190712-13_FTMSms2hcd	57.059	23	1.6e-06	21	23490	MOUSE	Ras-related protein Rab-7a
[3]		P51150	8	32.4	5.14	6.6e-09	462.214	2	-0.23	W	DTAGQERF		P20190712-13_FTMSms2hcd	36.452	19.4	1.8e-06	27	23490	MOUSE	Ras-related protein Rab-7a
[3]		P51150	8	32.4	5.14	6.6e-09	625.329	2	2.9	L	YNEFPEPIKL		P20190712-13_FTMSms2hcd	63.773	24.1	2.8e-06	1	23490	MOUSE	Ras-related protein Rab-7a
[3]		P51150	8	32.4	5.14	6.6e-09	550.3	4	0.23	L	GNKIDLENRQVATKRAQAW		P20190712-13_FTMSms2hcd	44.223	25.6	1.1e-05	1	23490	MOUSE	Ras-related protein Rab-7a
[3]		P51150	8	32.4	5.14	6.6e-09	475.027	4	0.86	F	VVLGNKIDLENRQVATK		P20190712-13_FTMSms2hcd	47.184	21	1.3e-05	1	23490	MOUSE	Ras-related protein Rab-7a
[3]		P51150	8	32.4	5.14	6.6e-09	529.294	3	0.57	L	GNKIDLENRQVATK		P20190712-13_FTMSms2hcd	37.122	24.8	1.6e-05	1	23490	MOUSE	Ras-related protein Rab-7a
[3-1]	2	P35285	3	15.5	5.01	1.1e-08	1063.52	2	8.1	W	RFVEDSFDPNINPTIGASF		P20190712-13_FTMSms2hcd	68.168	41.7	1.1e-08	1	21802.1	MOUSE	Ras-related protein Rab-22A
[3-1]	2	P35285	3	15.5	5.01	1.1e-08	668.337	2	-1.2	F	LIWDTAGQERF		P20190712-13_FTMSms2hcd	61.941	37.1	9.1e-08	2	21802.1	MOUSE	Ras-related protein Rab-22A
[3-1]	2	P35285	3	15.5	5.01	1.1e-08	462.214	2	-0.23	W	DTAGQERF		P20190712-13_FTMSms2hcd	36.452	19.4	1.8e-06	27	21802.1	MOUSE	Ras-related protein Rab-22A
[3-2]	1	Q9R0M6	3	13.4	3.95	1.2e-08	529.973	3	-6.7	F	KIILLGDGGVGKSSLM		P20190712-13_FTMSms2hcd	60.135	29.5	1.2e-08	1	22909.9	MOUSE	Ras-related protein Rab-9A
[3-2]	1	Q9R0M6	3	13.4	3.95	1.2e-08	675.826	2	0.62	M	QIWDTAGQERF		P20190712-13_FTMSms2hcd	57.059	23	1.6e-06	21	22909.9	MOUSE	Ras-related protein Rab-9A
[3-2]	1	Q9R0M6	3	13.4	3.95	1.2e-08	462.214	2	-0.23	W	DTAGQERF		P20190712-13_FTMSms2hcd	36.452	19.4	1.8e-06	27	22909.9	MOUSE	Ras-related protein Rab-9A
[3-3]	1	Q9D1G1	3	14.4	2.89	1.6e-06	675.826	2	0.62	L	QIWDTAGQERF		P20190712-13_FTMSms2hcd	57.059	23	1.6e-06	21	22187.3	MOUSE	Ras-related protein Rab-1B
[3-3]	1	Q9D1G1	3	14.4	2.89	1.6e-06	462.214	2	-0.23	W	DTAGQERF		P20190712-13_FTMSms2hcd	36.452	19.4	1.8e-06	27	22187.3	MOUSE	Ras-related protein Rab-1B
[3-3]	1	Q9D1G1	3	14.4	2.89	1.6e-06	993.469	2	0.12	F	LETSAKNATNVEQAFMTM		P20190712-13_FTMSms2hcd	64.32	30.4	1.9e-06	1	22187.3	MOUSE	Ras-related protein Rab-1B
[3-4]	1	Q921E2	2	5.7	4.23	9.1e-08	668.337	2	-1.2	F	LIWDTAGQERF		P20190712-13_FTMSms2hcd	61.941	37.1	9.1e-08	2	21331.7	MOUSE	Ras-related protein Rab-31
[3-4]	1	Q921E2	2	5.7	4.23	9.1e-08	462.214	2	-0.23	W	DTAGQERF		P20190712-13_FTMSms2hcd	36.452	19.4	1.8e-06	27	21331.7	MOUSE	Ras-related protein Rab-31
[3-5]	1	Q99P58	3	11	3.02	8.8e-08	612.778	2	0.33	Y	DTQGADGASGKAF		P20190712-13_FTMSms2hcd	37.244	24.9	8.8e-08	1	24560	MOUSE	Ras-related protein Rab-27B
[3-5]	1	Q99P58	3	11	3.02	8.8e-08	675.826	2	0.62	L	QLWDTAGQERF		P20190712-13_FTMSms2hcd	57.059	23	1.6e-06	21	24560	MOUSE	Ras-related protein Rab-27B
[3-5]	1	Q99P58	3	11	3.02	8.8e-08	462.214	2	-0.23	W	DTAGQERF		P20190712-13_FTMSms2hcd	36.452	19.4	1.8e-06	27	24560	MOUSE	Ras-related protein Rab-27B
[3-6]	1	P61027	3	13	2.15	1.6e-06	675.826	2	0.62	L	QIWDTAGQERF		P20190712-13_FTMSms2hcd	57.059	23	1.6e-06	21	22541.1	MOUSE	Ras-related protein Rab-10
[3-6]	1	P61027	3	13	2.15	1.6e-06	462.214	2	-0.23	W	DTAGQERF		P20190712-13_FTMSms2hcd	36.452	19.4	1.8e-06	27	22541.1	MOUSE	Ras-related protein Rab-10
[3-6]	1	P61027	3	13	2.15	1.6e-06	614.292	3	-0.37	W	LRNIDEHANEDVERM		P20190712-13_FTMSms2hcd	42.763	21.5	1.1e-05	1	22541.1	MOUSE	Ras-related protein Rab-10
[4]		B2RSH2	6	17.2	4.88	2e-08	1163.61	2	1.1	Y	LNDLDRIAQPNYIPTQQDVL		P20190712-13_FTMSms2hcd	65.585	29.7	2e-08	1	40361.5	MOUSE	Guanine nucleotide-binding protein G(i) subunit alpha-1
[4]		B2RSH2	6	17.2	4.88	2e-08	502.757	2	0.98	K	TTGIVETHF		P20190712-13_FTMSms2hcd	50.581	25.6	3.2e-07	2	40361.5	MOUSE	Guanine nucleotide-binding protein G(i) subunit alpha-1
[4]		B2RSH2	6	17.2	4.88	2e-08	464.91	3	0.22	L	GAGESGKSTIVKQM		P20190712-13_FTMSms2hcd	37.282	24.5	2.3e-06	4	40361.5	MOUSE	Guanine nucleotide-binding protein G(i) subunit alpha-1
[4]		B2RSH2	6	17.2	4.88	2e-08	540.3	3	0.98	L	LLGAGESGKSTIVKQM		P20190712-13_FTMSms2hcd	48.204	27.6	2.7e-06	4	40361.5	MOUSE	Guanine nucleotide-binding protein G(i) subunit alpha-1
[4]		B2RSH2	6	17.2	4.88	2e-08	680.394	2	-2.6	L	LLGAGESGKSTIVK		P20190712-13_FTMSms2hcd	42.005	40.4	1.1e-05	4	40361.5	MOUSE	Guanine nucleotide-binding protein G(i) subunit alpha-1
[4]		B2RSH2	6	17.2	4.88	2e-08	661.973	3	-3	M	KIIHEAGYSEEECKQY	Carbamidomethyl@13	P20190712-13_FTMSms2hcd	38.938	21.4	1.3e-05	1	40361.5	MOUSE	Guanine nucleotide-binding protein G(i) subunit alpha-1
[4-1]	1	Q9DC51	5	13.6	4.23	3.2e-07	502.757	2	0.98	K	TTGIVETHF		P20190712-13_FTMSms2hcd	50.581	25.6	3.2e-07	2	40538.5	MOUSE	Guanine nucleotide-binding protein G(k) subunit alpha
[4-1]	1	Q9DC51	5	13.6	4.23	3.2e-07	464.91	3	0.22	L	GAGESGKSTIVKQM		P20190712-13_FTMSms2hcd	37.282	24.5	2.3e-06	4	40538.5	MOUSE	Guanine nucleotide-binding protein G(k) subunit alpha
[4-1]	1	Q9DC51	5	13.6	4.23	3.2e-07	540.3	3	0.98	L	LLGAGESGKSTIVKQM		P20190712-13_FTMSms2hcd	48.204	27.6	2.7e-06	4	40538.5	MOUSE	Guanine nucleotide-binding protein G(k) subunit alpha
[4-1]	1	Q9DC51	5	13.6	4.23	3.2e-07	811.448	3	18	F	VLAGSAEEGVMTSELAGVIKRLW	Oxidation@11	P20190712-13_FTMSms2hcd	87.507	33.7	7.6e-06	1	40538.5	MOUSE	Guanine nucleotide-binding protein G(k) subunit alpha
[4-1]	1	Q9DC51	5	13.6	4.23	3.2e-07	680.394	2	-2.6	L	LLGAGESGKSTIVK		P20190712-13_FTMSms2hcd	42.005	40.4	1.1e-05	4	40538.5	MOUSE	Guanine nucleotide-binding protein G(k) subunit alpha
[5]		P61226	4	33.9	6.1	1.1e-10	817.913	2	-0.82	Y	SLVNQQSFQDIKPM		P20190712-13_FTMSms2hcd	59.289	43.9	1.1e-10	3	20504.5	MOUSE	Ras-related protein Rap-2b
[5]		P61226	4	33.9	6.1	1.1e-10	888.466	3	16	Y	RKEIEVDSSPSVLEILDTAGTEQF		P20190712-13_FTMSms2hcd	73.049	39.1	4.5e-08	3	20504.5	MOUSE	Ras-related protein Rap-2b
[5]		P61226	4	33.9	6.1	1.1e-10	671.683	3	12	N	KASVDELFAEIVRQMNY		P20190712-13_FTMSms2hcd	78.47	25.2	8.5e-07	1	20504.5	MOUSE	Ras-related protein Rap-2b
[5]		P61226	4	33.9	6.1	1.1e-10	694.343	4	0.21	F	METSAKNKASVDELFAEIVRQMNY		P20190712-13_FTMSms2hcd	74.7	23.4	2.9e-05	1	20504.5	MOUSE	Ras-related protein Rap-2b
[5-1]	1	Q8BU31	3	29.5	6.1	1.1e-10	817.913	2	-0.82	Y	SLVNQQSFQDIKPM		P20190712-13_FTMSms2hcd	59.289	43.9	1.1e-10	3	20745	MOUSE	Ras-related protein Rap-2c
[5-1]	1	Q8BU31	3	29.5	6.1	1.1e-10	888.466	3	16	Y	RKEIEVDSSPSVLEILDTAGTEQF		P20190712-13_FTMSms2hcd	73.049	39.1	4.5e-08	3	20745	MOUSE	Ras-related protein Rap-2c
[5-1]	1	Q8BU31	3	29.5	6.1	1.1e-10	614.334	3	1.7	L	ILVGNKVDLEPEREVM		P20190712-13_FTMSms2hcd	57.319	25.9	3.1e-06	1	20745	MOUSE	Ras-related protein Rap-2c
[6]		Q61411	3	19	6.46	2.4e-11	840.405	2	-0.031	F	AINNTKSFEDIHQY		P20190712-13_FTMSms2hcd	48.583	48	2.4e-11	1	21298.3	MOUSE	GTPase HRas
[6]		Q61411	3	19	6.46	2.4e-11	677.923	2	-1.4	Y	KLVVVGAGGVGKSAL		P20190712-13_FTMSms2hcd	50.626	31.3	2.9e-08	3	21298.3	MOUSE	GTPase HRas
[6]		Q61411	3	19	6.46	2.4e-11	435.692	2	-0.81	Y	SAMRDQY		P20190712-13_FTMSms2hcd	33.167	16.7	3.6e-06	3	21298.3	MOUSE	GTPase HRas
[6-1]	1	P08556	3	19	4.36	2.9e-08	677.923	2	-1.4	Y	KLVVVGAGGVGKSAL		P20190712-13_FTMSms2hcd	50.626	31.3	2.9e-08	3	21199.3	MOUSE	GTPase NRas
[6-1]	1	P08556	3	19	4.36	2.9e-08	435.692	2	-0.81	Y	SAMRDQY		P20190712-13_FTMSms2hcd	33.167	16.7	3.6e-06	3	21199.3	MOUSE	GTPase NRas
[6-1]	1	P08556	3	19	4.36	2.9e-08	785.401	2	2.2	F	AINNSKSFADINLY		P20190712-13_FTMSms2hcd	60.931	35.7	3.6e-06	1	21199.3	MOUSE	GTPase NRas
[6-2]	1	P32883	3	19	3.92	2.9e-08	677.923	2	-1.4	Y	KLVVVGAGGVGKSAL		P20190712-13_FTMSms2hcd	50.626	31.3	2.9e-08	3	21656	MOUSE	GTPase KRas
[6-2]	1	P32883	3	19	3.92	2.9e-08	563.606	3	1.1	F	AINNTKSFEDIHHY		P20190712-13_FTMSms2hcd	44.4	26.3	4.7e-07	1	21656	MOUSE	GTPase KRas
[6-2]	1	P32883	3	19	3.92	2.9e-08	435.692	2	-0.81	Y	SAMRDQY		P20190712-13_FTMSms2hcd	33.167	16.7	3.6e-06	3	21656	MOUSE	GTPase KRas
[7]		P63216	3	14.7	6.45	2.4e-11	597.777	2	-1.5	-	MKGETPVNSTM		P20190712-13_FTMSms2hcd	40.12	40.7	2.4e-11	1	8304.8	MOUSE	Guanine nucleotide-binding protein G(I)/G(S)/G(O) subunit gamma-3
[7]		P63216	3	14.7	6.45	2.4e-11	605.776	2	0.57	-	MKGETPVNSTM	Oxidation@1=106	P20190712-13_FTMSms2hcd	37.06	32	1e-08	1	8304.8	MOUSE	Guanine nucleotide-binding protein G(I)/G(S)/G(O) subunit gamma-3
[7]		P63216	3	14.7	6.45	2.4e-11	618.783	2	-0.29	-	MKGETPVNSTM	Acetyl@N-term	P20190712-13_FTMSms2hcd	50.293	20.6	2.8e-05	1	8304.8	MOUSE	Guanine nucleotide-binding protein G(I)/G(S)/G(O) subunit gamma-3
[8]		P62823	3	10.6	4.13	5.8e-08	683.823	2	-0.5	L	QIWDTAGQERY		P20190712-13_FTMSms2hcd	52.151	35	5.8e-08	7	25872.3	MOUSE	Ras-related protein Rab-3C
[8]		P62823	3	10.6	4.13	5.8e-08	619.794	2	1.4	Q	IWDTAGQERY		P20190712-13_FTMSms2hcd	48.095	25.3	1.8e-07	10	25872.3	MOUSE	Ras-related protein Rab-3C
[8]		P62823	3	10.6	4.13	5.8e-08	777.384	2	0.95	F	NAVQDWSTQIKTY		P20190712-13_FTMSms2hcd	58.705	33.5	7.3e-07	2	25872.3	MOUSE	Ras-related protein Rab-3C
[8-1]	1	P35278	2	5.1	3.46	1.8e-07	619.794	2	1.4	E	IWDTAGQERY		P20190712-13_FTMSms2hcd	48.095	25.3	1.8e-07	10	23412.7	MOUSE	Ras-related protein Rab-5C
[8-1]	1	P35278	2	5.1	3.46	1.8e-07	684.316	2	1.4	F	EIWDTAGQERY		P20190712-13_FTMSms2hcd	53.464	31	2.1e-05	3	23412.7	MOUSE	Ras-related protein Rab-5C
[8-2]	1	P61021	2	5.1	3.46	1.8e-07	619.794	2	1.4	E	IWDTAGQERY		P20190712-13_FTMSms2hcd	48.095	25.3	1.8e-07	10	23707	MOUSE	Ras-related protein Rab-5B
[8-2]	1	P61021	2	5.1	3.46	1.8e-07	684.316	2	1.4	F	EIWDTAGQERY		P20190712-13_FTMSms2hcd	53.464	31	2.1e-05	3	23707	MOUSE	Ras-related protein Rab-5B
[8-3]	1	Q9CQD1	2	5.1	3.46	1.8e-07	619.794	2	1.4	E	IWDTAGQERY		P20190712-13_FTMSms2hcd	48.095	25.3	1.8e-07	10	23598.8	MOUSE	Ras-related protein Rab-5A
[8-3]	1	Q9CQD1	2	5.1	3.46	1.8e-07	684.316	2	1.4	F	EIWDTAGQERY		P20190712-13_FTMSms2hcd	53.464	31	2.1e-05	3	23598.8	MOUSE	Ras-related protein Rab-5A
[9]		P14733	2	8.2	8.08	2.4e-14	983.124	3	-0.14	F	KTTIPEEEEEEEEEPIGVAVEEERF		P20190712-13_FTMSms2hcd	61.551	46.4	2.4e-14	1	66786.1	MOUSE	Lamin-B1
[9]		P14733	2	8.2	8.08	2.4e-14	741.061	3	0.44	-	MATATPVQQQRAGSRASAPATPL	Met-loss+Acetyl@1	P20190712-13_FTMSms2hcd	48.78	25	2.8e-05	1	66786.1	MOUSE	Lamin-B1
[10]		Q9DAS9	4	52.8	3.06	4.3e-06	521.29	4	0.39	L	MGIPTSENPFKDKKTC	Methyl@C-term;GeranylGeranyl@Neutral loss	P20190712-13_FTMSms2hcd	92.484	19.5	4.3e-06	1	7997.3	MOUSE	Guanine nucleotide-binding protein G(I)/G(S)/G(O) subunit gamma-12
[10]		Q9DAS9	4	52.8	3.06	4.3e-06	549.561	4	-0.21	L	LMGIPTSENPFKDKKTC	Methyl@C-term;GeranylGeranyl@Neutral loss	P20190712-13_FTMSms2hcd	94.393	19.4	8.2e-06	1	7997.3	MOUSE	Guanine nucleotide-binding protein G(I)/G(S)/G(O) subunit gamma-12
[10]		Q9DAS9	4	52.8	3.06	4.3e-06	651.04	3	3.7	M	GIPTSENPFKDKKTC	Methyl@C-term;GeranylGeranyl@Neutral loss=37	P20190712-13_FTMSms2hcd	91.474	34.4	4.3e-05	1	7997.3	MOUSE	Guanine nucleotide-binding protein G(I)/G(S)/G(O) subunit gamma-12
[10]		Q9DAS9	4	52.8	3.06	4.3e-06	730.392	3	-0.7	-	MSSKTASTNSIAQARRTVQQL	Met-loss+Acetyl@1	P20190712-13_FTMSms2hcd	52.834	25.5	4.3e-05	1	7997.3	MOUSE	Guanine nucleotide-binding protein G(I)/G(S)/G(O) subunit gamma-12
[11]		P62835	2	18.5	6.69	8.7e-12	1096.58	2	13	Y	SITAQSTFNDLQDLREQIL		P20190712-13_FTMSms2hcd	75.147	45	8.7e-12	2	20987.4	MOUSE	Ras-related protein Rap-1A
[11]		P62835	2	18.5	6.69	8.7e-12	415.077	5	0.35	N	RKTPVEKKKPKKKSC	Methyl@C-term;GeranylGeranyl@Neutral loss=31	P20190712-13_FTMSms2hcd	68.733	13.7	1.2e-05	1	20987.4	MOUSE	Ras-related protein Rap-1A
[12]		Q80SZ7	2	30.9	6.33	4.1e-11	579.33	4	-0.7	L	RLEAGLNRVKVSQAAADLKQF		P20190712-13_FTMSms2hcd	54.911	46.7	4.1e-11	1	7318.5	MOUSE	Guanine nucleotide-binding protein G(I)/G(S)/G(O) subunit gamma-5
[12]		Q80SZ7	2	30.9	6.33	4.1e-11	520.967	3	1.3	N	RVKVSQAAADLKQF		P20190712-13_FTMSms2hcd	47.188	22.9	9.5e-06	1	7318.5	MOUSE	Guanine nucleotide-binding protein G(I)/G(S)/G(O) subunit gamma-5
[13]		Q9CQW1	2	16.2	4.88	1.9e-08	780.073	3	0.43	Y	VRSDSLAGVVIADSEYPSRVAF		P20190712-13_FTMSms2hcd	67.825	39.9	1.9e-08	1	22314.6	MOUSE	Synaptobrevin homolog YKT6
[13]		Q9CQW1	2	16.2	4.88	1.9e-08	383.524	3	0.63	Y	TGLDDHLSKY		P20190712-13_FTMSms2hcd	44.091	33	1.6e-07	1	22314.6	MOUSE	Synaptobrevin homolog YKT6
[14]		P63213	1	26.8	6	1.4e-10	978.531	2	2.3	-	MASNNTASIAQARKLVEQL	Met-loss+Acetyl@1	P20190712-13_FTMSms2hcd	67.344	39.6	1.4e-10	1	7850.2	MOUSE	Guanine nucleotide-binding protein G(I)/G(S)/G(O) subunit gamma-2
[15]		Q3UJP5	1	7.7	5.97	1.9e-10	903.966	2	13	-	MAKDLDELLDEVETKF	Met-loss+Acetyl@1	P20190712-13_FTMSms2hcd	85.873	48.9	1.9e-10	1	23848.1	MOUSE	Protein C8orf37 homolog
[16]		Q61016	1	19.1	5.88	7.3e-11	650.852	2	-0.66	-	MSGTNNVAQARKL	Met-loss+Acetyl@1	P20190712-13_FTMSms2hcd	41.143	36.9	7.3e-11	1	7479.7	MOUSE	Guanine nucleotide-binding protein G(I)/G(S)/G(O) subunit gamma-7
[17]		P62071	1	7.4	5.86	9.5e-11	769.355	2	-0.7	-	MAAAGWRDGSGQEKY	Met-loss+Acetyl@1	P20190712-13_FTMSms2hcd	46.829	37.3	9.5e-11	1	23399.8	MOUSE	Ras-related protein R-Ras2
[18]		P48678	1	2.4	2.67	2.5e-06	783.881	2	-0.11	W	ASGAGATHSPPTDLVW		P20190712-13_FTMSms2hcd	58.1	29.2	2.5e-06	1	74238.2	MOUSE	Prelamin-A/C
[19]		Q62348	1	4.8	2.08	3.1e-05	638.853	2	7.3	F	INELDSGFRLL		P20190712-13_FTMSms2hcd	68.131	29.3	3.1e-05	1	26201.1	MOUSE	Translin
[20]		decoy	1	5.3	1.86	1.4e-05	786.869	2	20	L	IFPDSMSPHEDANL		P20190712-13_FTMSms2hcd	58.093	25.2	1.4e-05	1	30197.2	MOUSE	GTP-binding protein Rhes
[21]		Q8VHQ3	1	2.3	1.6	1e-05	719.383	2	-3	Y	YTVTSGDPPLLKF		P20190712-13_FTMSms2hcd	65.314	21.9	1e-05	1	63571.6	MOUSE	Protein phosphatase 1 regulatory inhibitor subunit 16B
[22]		P84096	1	9.9	1.57	4.9e-05	530.549	4	1.1	L	RRLKEQGQAPITPQQGQAL		P20190712-13_FTMSms2hcd	41.556	25.2	4.9e-05	1	21308.7	MOUSE	Rho-related GTP-binding protein RhoG
[23]		P10833	1	6.4	1.54	4.3e-05	528.621	3	-1.2	L	VGNKADLENQRQVL		P20190712-13_FTMSms2hcd	43.166	24.6	4.3e-05	1	23764	MOUSE	Ras-related protein R-Ras
[24]		Q9CXP8	1	23.5	1.28	4.5e-05	658.373	3	0.18	L	LGVPAGSNPFREPRSC	Methyl@C-term;GeranylGeranyl@16=54	P20190712-13_FTMSms2hcd	97.962	22.1	4.5e-05	1	7229.4	MOUSE	Guanine nucleotide-binding protein G(I)/G(S)/G(O) subunit gamma-10
[25]		Q8BH16	1	4	1.02	2.9e-05	906.923	2	-3.1	L	ITDEGILHLSSSTCGHE	Methyl@C-term	P20190712-13_FTMSms2hcd	55.204	18.5	2.9e-05	1	46890.8	MOUSE	F-box/LRR-repeat protein 2
[26]		Q3U5C7	1	1.8	0.91	2.7e-05	868.365	2	7.5	L	DHGAAGYTHDQSQWY		P20190712-13_FTMSms2hcd	43.463	17.3	2.7e-05	1	94131.9	MOUSE	Prickle-like protein 1
[27]		Q3UW21	1	10.8	0.88	1.1e-05	584.968	3	-11	K	CVHHTQCSSDC	Palmitoyl@1=74;Palmitoyl@7=78;Carbamidomethyl@11=74	P20190712-13_FTMSms2hcd	33.323	14.9	1.1e-05	1	11027	MOUSE	Colipase-like protein 2
[28]		decoy	1	2	0.63	6.2e-05	609.256	2	-8.2	A	VTQSCSFEPY	Carbamidomethyl@5	P20190712-13_FTMSms2hcd	41.83	16.4	6.2e-05	1	55993.4	MOUSE	Potassium voltage-gated channel subfamily S member 3
[29]		P50289	1	5.4	0.61	3e-05	509.222	3	-16	S	TSAAITINCHTCAY	Carbamidomethyl@9|12	P20190712-13_FTMSms2hcd	26.876	14.4	3e-05	1	27948.5	MOUSE	Acrosomal protein SP-10
