# Supplementary material for: Characterization of Prenylated C-terminal Peptides Using a Thiopropyl-based Capture Technique and LC-MS/MS
Source: Mol Cell Proteomics. 2020 Apr 13;19(6):1005–16. doi: 10.1074/mcp.RA120.001944 (PMC7261820; doi:10.1074/mcp.RA120.001944)
Supplement: Table S5: Detailed peptide data from a capture exp [file 158251_1_supp_495487_q7f3jn.xlsx]

## Sheet: Sheet1
Table S5 Partial List of Peptide Sequences identified along with modifications
Search Name:	20190828 Capture runs 2nd DTT elution data/results nonspec at 1 terminus
			20190828 Capture runs 2nd DTT elution data/results nonspec at 1 terminus
	Uniq Pep	Acc #	Num Unique	% Cov	Best Disc Score	Best Expect Val	m/z	z	ppm	Prev AA	DB Peptide	Variable Mods	Fraction	RT	Score	Expect	# in DB	Protein MW	Species	Protein Name
[1]		P16330	47	61.9	7.44	3.7e-13	695.352	3	0.64	Y	GKAAGAEEYAQQEVVKRSY		P20190828-16_FTMSms2hcd	27.346	46	3.7e-13	1	47123.7	MOUSE	2',3'-cyclic-nucleotide 3'-phosphodiesterase
[1]		P16330	47	61.9	7.44	3.7e-13	970.976	2	1.1	L	ILEKYHDGTKMVSADAY		P20190828-16_FTMSms2hcd	28.966	46.4	5e-13	1	47123.7	MOUSE	2',3'-cyclic-nucleotide 3'-phosphodiesterase
[1]		P16330	47	61.9	7.44	3.7e-13	486.765	4	-4.1	L	RKAGQVFLEELGNHKAF		P20190828-16_FTMSms2hcd	41.201	34.1	1.5e-09	1	47123.7	MOUSE	2',3'-cyclic-nucleotide 3'-phosphodiesterase
[1]		P16330	47	61.9	7.44	3.7e-13	629.81	2	-0.63	I	HGSRKGGAMQIC	Methyl@C-term	P20190828-16_FTMSms2hcd	95.824	36.8	3e-09	1	47123.7	MOUSE	2',3'-cyclic-nucleotide 3'-phosphodiesterase
[1]		P16330	47	61.9	7.44	3.7e-13	681.826	2	-1.3	L	DCAQLKEKNQW		P20190828-16_FTMSms2hcd	25.97	36	1.6e-08	1	47123.7	MOUSE	2',3'-cyclic-nucleotide 3'-phosphodiesterase
[1]		P16330	47	61.9	7.44	3.7e-13	734.397	3	3.6	L	QQVKGGSQGEAVGELPRGKLY		P20190828-16_FTMSms2hcd	30.061	33.4	1.6e-08	1	47123.7	MOUSE	2',3'-cyclic-nucleotide 3'-phosphodiesterase
[1]		P16330	47	61.9	7.44	3.7e-13	637.808	2	0.23	I	HGSRKGGAMQIC	Methyl@C-term;Oxidation@9	P20190828-16_FTMSms2hcd	76.662	29.5	2.2e-08	1	47123.7	MOUSE	2',3'-cyclic-nucleotide 3'-phosphodiesterase
[1]		P16330	47	61.9	7.44	3.7e-13	780.925	2	0.43	Y	QYQVVLVEPKTAW		P20190828-16_FTMSms2hcd	51.376	34.4	2.5e-08	1	47123.7	MOUSE	2',3'-cyclic-nucleotide 3'-phosphodiesterase
[1]		P16330	47	61.9	7.44	3.7e-13	571.335	2	1	Q	VVLVEPKTAW		P20190828-16_FTMSms2hcd	44.211	25.4	3e-08	1	47123.7	MOUSE	2',3'-cyclic-nucleotide 3'-phosphodiesterase
[1]		P16330	47	61.9	7.44	3.7e-13	647.79	2	-1	Y	HDGTKMVSADAY		P20190828-16_FTMSms2hcd	21.473	34.8	3.2e-08	1	47123.7	MOUSE	2',3'-cyclic-nucleotide 3'-phosphodiesterase
[1]		P16330	47	61.9	7.44	3.7e-13	537.533	4	-0.64	L	RHFISGDEPKEKLELVSY		P20190828-16_FTMSms2hcd	36.047	29.6	6.5e-08	1	47123.7	MOUSE	2',3'-cyclic-nucleotide 3'-phosphodiesterase
[1]		P16330	47	61.9	7.44	3.7e-13	679.041	3	2.2	Y	GKGKPVPIHGSRKGGAMQIC	Methyl@C-term	P20190828-16_FTMSms2hcd	83.819	36.3	8.2e-08	1	47123.7	MOUSE	2',3'-cyclic-nucleotide 3'-phosphodiesterase
[1]		P16330	47	61.9	7.44	3.7e-13	635.362	2	-2.9	Y	QVVLVEPKTAW		P20190828-16_FTMSms2hcd	45.546	34.1	8.9e-08	1	47123.7	MOUSE	2',3'-cyclic-nucleotide 3'-phosphodiesterase
[1]		P16330	47	61.9	7.44	3.7e-13	560.58	4	3	Y	GKGKPVPIHGSRKGGAMQIC	Methyl@C-term;Farnesyl@Neutral loss=38	P20190828-16_FTMSms2hcd	70.103	31.9	1e-07	1	47123.7	MOUSE	2',3'-cyclic-nucleotide 3'-phosphodiesterase
[1]		P16330	47	61.9	7.44	3.7e-13	544.616	3	1.7	W	RLDCAQLKEKNQW		P20190828-16_FTMSms2hcd	29.798	40.8	1.1e-07	1	47123.7	MOUSE	2',3'-cyclic-nucleotide 3'-phosphodiesterase
[1]		P16330	47	61.9	7.44	3.7e-13	574.091	4	1.5	Y	GKGKPVPIHGSRKGGAMQIC	GeranylGeranyl@Neutral loss=44	P20190828-16_FTMSms2hcd	79.631	25.7	2.5e-07	1	47123.7	MOUSE	2',3'-cyclic-nucleotide 3'-phosphodiesterase
[1]		P16330	47	61.9	7.44	3.7e-13	684.372	3	0.95	Y	GKGKPVPIHGSRKGGAMQIC	Methyl@C-term;Oxidation@17	P20190828-16_FTMSms2hcd	80.351	28.4	3.5e-07	1	47123.7	MOUSE	2',3'-cyclic-nucleotide 3'-phosphodiesterase
[1]		P16330	47	61.9	7.44	3.7e-13	516.292	3	1.2	I	HGSRKGGAMQIC	Methyl@C-term;GeranylGeranyl@Neutral loss=22;Oxidation@9	P20190828-16_FTMSms2hcd	91.762	23.6	3.9e-07	1	47123.7	MOUSE	2',3'-cyclic-nucleotide 3'-phosphodiesterase
[1]		P16330	47	61.9	7.44	3.7e-13	649.895	2	2.4	F	ILRGLPGSGKSTL		P20190828-16_FTMSms2hcd	32.294	34.2	4.9e-07	1	47123.7	MOUSE	2',3'-cyclic-nucleotide 3'-phosphodiesterase
[1]		P16330	47	61.9	7.44	3.7e-13	369.885	3	-2.1	Y	FGKRPPGVLH		P20190828-16_FTMSms2hcd	19.819	20.8	6.5e-07	1	47123.7	MOUSE	2',3'-cyclic-nucleotide 3'-phosphodiesterase
[1]		P16330	47	61.9	7.44	3.7e-13	546.984	3	2.9	W	MLSLTKKMEVKAIF		P20190828-16_FTMSms2hcd	47.712	38	7.3e-07	1	47123.7	MOUSE	2',3'-cyclic-nucleotide 3'-phosphodiesterase
[1]		P16330	47	61.9	7.44	3.7e-13	618.362	4	2.3	Y	YGKGKPVPIHGSRKGGAMQIC	Methyl@C-term;GeranylGeranyl@Neutral loss=48	P20190828-16_FTMSms2hcd	84.042	26.1	8.8e-07	1	47123.7	MOUSE	2',3'-cyclic-nucleotide 3'-phosphodiesterase
[1]		P16330	47	61.9	7.44	3.7e-13	488.273	3	0.97	I	HGSRKGGAMQIC	Methyl@C-term;Farnesyl@Neutral loss=24	P20190828-16_FTMSms2hcd	81.762	21.8	1.4e-06	1	47123.7	MOUSE	2',3'-cyclic-nucleotide 3'-phosphodiesterase
[1]		P16330	47	61.9	7.44	3.7e-13	581.594	4	1.8	Y	GKGKPVPIHGSRKGGAMQIC	Methyl@C-term;GeranylGeranyl@Neutral loss=42;Oxidation@17	P20190828-16_FTMSms2hcd	80.29	25.3	1.7e-06	1	47123.7	MOUSE	2',3'-cyclic-nucleotide 3'-phosphodiesterase
[1]		P16330	47	61.9	7.44	3.7e-13	614.858	4	2.8	Y	YGKGKPVPIHGSRKGGAMQIC	GeranylGeranyl@Neutral loss=50	P20190828-16_FTMSms2hcd	79.783	27.6	1.8e-06	1	47123.7	MOUSE	2',3'-cyclic-nucleotide 3'-phosphodiesterase
[1]		P16330	47	61.9	7.44	3.7e-13	577.595	4	1.3	Y	GKGKPVPIHGSRKGGAMQIC	Methyl@C-term;GeranylGeranyl@Neutral loss=33	P20190828-16_FTMSms2hcd	85.366	25.1	1.8e-06	1	47123.7	MOUSE	2',3'-cyclic-nucleotide 3'-phosphodiesterase
[1]		P16330	47	61.9	7.44	3.7e-13	853.943	2	-3.3	F	ISGDEPKEKLELVSY		P20190828-16_FTMSms2hcd	37.767	42.4	2e-06	1	47123.7	MOUSE	2',3'-cyclic-nucleotide 3'-phosphodiesterase
[1]		P16330	47	61.9	7.44	3.7e-13	597.851	2	3.2	L	TKKMEVKAIF		P20190828-16_FTMSms2hcd	29.119	29.5	2.9e-06	1	47123.7	MOUSE	2',3'-cyclic-nucleotide 3'-phosphodiesterase
[1]		P16330	47	61.9	7.44	3.7e-13	927.481	2	0.76	F	ISGDEPKEKLELVSYF		P20190828-16_FTMSms2hcd	52.291	45.2	3.2e-06	1	47123.7	MOUSE	2',3'-cyclic-nucleotide 3'-phosphodiesterase
[1]		P16330	47	61.9	7.44	3.7e-13	465.607	3	-0.17	L	SLTKKMEVKAIF		P20190828-16_FTMSms2hcd	35.61	34.5	3.3e-06	1	47123.7	MOUSE	2',3'-cyclic-nucleotide 3'-phosphodiesterase
[1]		P16330	47	61.9	7.44	3.7e-13	885.482	2	-4.7	F	VTPKTAGAQVVLTDQEL		P20190828-16_FTMSms2hcd	41.165	38	3.4e-06	1	47123.7	MOUSE	2',3'-cyclic-nucleotide 3'-phosphodiesterase
[1]		P16330	47	61.9	7.44	3.7e-13	569.279	2	0.18	H	GSRKGGAMQIC	Methyl@C-term;Oxidation@8	P20190828-16_FTMSms2hcd	98.559	19.2	6.4e-06	1	47123.7	MOUSE	2',3'-cyclic-nucleotide 3'-phosphodiesterase
[1]		P16330	47	61.9	7.44	3.7e-13	514.285	3	-0.6	F	GKRPPGVLHCTTKF		P20190828-16_FTMSms2hcd	24.441	23.9	1.4e-05	1	47123.7	MOUSE	2',3'-cyclic-nucleotide 3'-phosphodiesterase
[1]		P16330	47	61.9	7.44	3.7e-13	654.026	3	-0.44	W	MLSLTKKMEVKAIFTGY		P20190828-17_FTMSms2hcd	50.674	15.8	1.5e-05	1	47123.7	MOUSE	2',3'-cyclic-nucleotide 3'-phosphodiesterase
[1]		P16330	47	61.9	7.44	3.7e-13	500.752	4	1.7	L	VLDDTNHERERLDQLF		P20190828-16_FTMSms2hcd	43.986	25.7	1.6e-05	1	47123.7	MOUSE	2',3'-cyclic-nucleotide 3'-phosphodiesterase
[1]		P16330	47	61.9	7.44	3.7e-13	433.262	2	-1.2	H	TFLPKLF		P20190828-16_FTMSms2hcd	59.318	23.5	1.6e-05	1	47123.7	MOUSE	2',3'-cyclic-nucleotide 3'-phosphodiesterase
[1]		P16330	47	61.9	7.44	3.7e-13	626.846	2	-7.7	Y	QVVLVEPKTAW	Gln->pyro-Glu@1	P20190828-16_FTMSms2hcd	58.764	21.2	1.7e-05	1	47123.7	MOUSE	2',3'-cyclic-nucleotide 3'-phosphodiesterase
[1]		P16330	47	61.9	7.44	3.7e-13	601.346	4	1.8	Y	YGKGKPVPIHGSRKGGAMQIC	Methyl@C-term;Farnesyl@Neutral loss=36	P20190828-16_FTMSms2hcd	70.264	21.3	1.9e-05	1	47123.7	MOUSE	2',3'-cyclic-nucleotide 3'-phosphodiesterase
[1]		P16330	47	61.9	7.44	3.7e-13	604.326	2	1.5	Y	AQQEVVKRSY		P20190828-17_FTMSms2hcd	19.2	22.5	2e-05	1	47123.7	MOUSE	2',3'-cyclic-nucleotide 3'-phosphodiesterase
[1]		P16330	47	61.9	7.44	3.7e-13	483.601	3	1.2	I	HGSRKGGAMQIC	Farnesyl@Neutral loss=24	P20190828-16_FTMSms2hcd	76.904	17.7	2.3e-05	1	47123.7	MOUSE	2',3'-cyclic-nucleotide 3'-phosphodiesterase
[1]		P16330	47	61.9	7.44	3.7e-13	579.301	2	-0.022	F	LEELGNHKAF		P20190828-16_FTMSms2hcd	26.398	39.7	2.9e-05	1	47123.7	MOUSE	2',3'-cyclic-nucleotide 3'-phosphodiesterase
[1]		P16330	47	61.9	7.44	3.7e-13	777.403	2	2.1	Y	KIIPGSRADFSEAY		P20190828-16_FTMSms2hcd	33.302	29.9	4e-05	1	47123.7	MOUSE	2',3'-cyclic-nucleotide 3'-phosphodiesterase
[1]		P16330	47	61.9	7.44	3.7e-13	590.305	2	1.3	Y	KRLDEDLAGY		P20190828-16_FTMSms2hcd	28.657	34.7	4.2e-05	1	47123.7	MOUSE	2',3'-cyclic-nucleotide 3'-phosphodiesterase
[1]		P16330	47	61.9	7.44	3.7e-13	468.58	3	-4.1	Q	VFLEELGNHKAF		P20190828-16_FTMSms2hcd	45.797	17.8	5e-05	1	47123.7	MOUSE	2',3'-cyclic-nucleotide 3'-phosphodiesterase
[1]		P16330	47	61.9	7.44	3.7e-13	557.071	4	-6.8	Y	GKGKPVPIHGSRKGGAMQIC	Farnesyl@Neutral loss=26	P20190828-16_FTMSms2hcd	65.437	21.7	8.2e-05	1	47123.7	MOUSE	2',3'-cyclic-nucleotide 3'-phosphodiesterase
[1]		P16330	47	61.9	7.44	3.7e-13	698.876	2	-2	F	GWFLTKKSSETL		P20190828-16_FTMSms2hcd	42.076	22.3	8.4e-05	1	47123.7	MOUSE	2',3'-cyclic-nucleotide 3'-phosphodiesterase
[1]		P16330	47	61.9	7.44	3.7e-13	561.282	2	1.4	H	GSRKGGAMQIC	Methyl@C-term	P20190828-16_FTMSms2hcd	102.166	12.2	9.7e-05	1	47123.7	MOUSE	2',3'-cyclic-nucleotide 3'-phosphodiesterase
[2]		B2RSH2	16	35.6	7.05	1.9e-12	642.968	3	-1	M	KIIHEAGYSEEECKQY		P20190828-16_FTMSms2hcd	23.415	48	1.9e-12	1	40361.5	MOUSE	Guanine nucleotide-binding protein G(i) subunit alpha-1
[2]		B2RSH2	16	35.6	7.05	1.9e-12	696.86	2	-1.2	L	GAGESGKSTIVKQM		P20190828-16_FTMSms2hcd	20.336	33.4	4.7e-10	4	40361.5	MOUSE	Guanine nucleotide-binding protein G(i) subunit alpha-1
[2]		B2RSH2	16	35.6	7.05	1.9e-12	753.416	5	12	Y	SNTIQSIIAIIRAMGRLKIDFGDSARADDARQLF		P20190828-16_FTMSms2hcd	80.972	29.6	5.7e-10	1	40361.5	MOUSE	Guanine nucleotide-binding protein G(i) subunit alpha-1
[2]		B2RSH2	16	35.6	7.05	1.9e-12	619.697	3	1.4	Y	SNTIQSIIAIIRAMGRL		P20190828-16_FTMSms2hcd	85.789	24.5	8.5e-10	2	40361.5	MOUSE	Guanine nucleotide-binding protein G(i) subunit alpha-1
[2]		B2RSH2	16	35.6	7.05	1.9e-12	540.3	3	1.9	L	LLGAGESGKSTIVKQM		P20190828-16_FTMSms2hcd	30.796	45.9	1.4e-09	4	40361.5	MOUSE	Guanine nucleotide-binding protein G(i) subunit alpha-1
[2]		B2RSH2	16	35.6	7.05	1.9e-12	614.287	2	-0.73	F	TCATDTKNVQF		P20190828-16_FTMSms2hcd	26.898	33.4	3.9e-08	4	40361.5	MOUSE	Guanine nucleotide-binding protein G(i) subunit alpha-1
[2]		B2RSH2	16	35.6	7.05	1.9e-12	753.403	2	-0.59	L	LGAGESGKSTIVKQM		P20190828-16_FTMSms2hcd	24.447	26.9	2e-07	4	40361.5	MOUSE	Guanine nucleotide-binding protein G(i) subunit alpha-1
[2]		B2RSH2	16	35.6	7.05	1.9e-12	502.755	2	-1.6	K	TTGIVETHF		P20190828-16_FTMSms2hcd	33.827	24.1	3.1e-07	2	40361.5	MOUSE	Guanine nucleotide-binding protein G(i) subunit alpha-1
[2]		B2RSH2	16	35.6	7.05	1.9e-12	655.345	3	3	F	VFDAVTDVIIKNNLKDCG		P20190828-16_FTMSms2hcd	54.882	29.1	3.9e-07	1	40361.5	MOUSE	Guanine nucleotide-binding protein G(i) subunit alpha-1
[2]		B2RSH2	16	35.6	7.05	1.9e-12	510.961	3	0.99	Y	SNTIQSIIAIIRAM		P20190828-16_FTMSms2hcd	86.751	19.1	5.4e-07	2	40361.5	MOUSE	Guanine nucleotide-binding protein G(i) subunit alpha-1
[2]		B2RSH2	16	35.6	7.05	1.9e-12	477.722	2	1	W	KDSGVQACF		P20190828-16_FTMSms2hcd	30.249	21.4	4.8e-06	1	40361.5	MOUSE	Guanine nucleotide-binding protein G(i) subunit alpha-1
[2]		B2RSH2	16	35.6	7.05	1.9e-12	454.237	2	-1	F	TFKDLHF		P20190828-16_FTMSms2hcd	37.212	26.6	6.6e-06	1	40361.5	MOUSE	Guanine nucleotide-binding protein G(i) subunit alpha-1
[2]		B2RSH2	16	35.6	7.05	1.9e-12	866.486	2	-2	L	LLLGAGESGKSTIVKQM		P20190828-16_FTMSms2hcd	38.509	25.2	8.5e-06	4	40361.5	MOUSE	Guanine nucleotide-binding protein G(i) subunit alpha-1
[2]		B2RSH2	16	35.6	7.05	1.9e-12	452.233	2	1.4	T	TGIVETHF		P20190828-16_FTMSms2hcd	33.195	23.2	1.1e-05	2	40361.5	MOUSE	Guanine nucleotide-binding protein G(i) subunit alpha-1
[2]		B2RSH2	16	35.6	7.05	1.9e-12	548.979	3	3.1	L	RTRVKTTGIVETHF		P20190828-17_FTMSms2hcd	23.813	11.4	5.7e-05	2	40361.5	MOUSE	Guanine nucleotide-binding protein G(i) subunit alpha-1
[2]		B2RSH2	16	35.6	7.05	1.9e-12	680.396	2	-0.061	L	LLGAGESGKSTIVK		P20190828-16_FTMSms2hcd	24.388	36.3	7.5e-05	4	40361.5	MOUSE	Guanine nucleotide-binding protein G(i) subunit alpha-1
[2-1]	4	Q9DC51	15	30.2	5.76	4.7e-10	696.86	2	-1.2	L	GAGESGKSTIVKQM		P20190828-16_FTMSms2hcd	20.336	33.4	4.7e-10	4	40538.5	MOUSE	Guanine nucleotide-binding protein G(k) subunit alpha
[2-1]	4	Q9DC51	15	30.2	5.76	4.7e-10	619.697	3	1.4	Y	SNTIQSIIAIIRAMGRL		P20190828-16_FTMSms2hcd	85.789	24.5	8.5e-10	2	40538.5	MOUSE	Guanine nucleotide-binding protein G(k) subunit alpha
[2-1]	4	Q9DC51	15	30.2	5.76	4.7e-10	540.3	3	1.9	L	LLGAGESGKSTIVKQM		P20190828-16_FTMSms2hcd	30.796	45.9	1.4e-09	4	40538.5	MOUSE	Guanine nucleotide-binding protein G(k) subunit alpha
[2-1]	4	Q9DC51	15	30.2	5.76	4.7e-10	614.287	2	-0.73	F	TCATDTKNVQF		P20190828-16_FTMSms2hcd	26.898	33.4	3.9e-08	4	40538.5	MOUSE	Guanine nucleotide-binding protein G(k) subunit alpha
[2-1]	4	Q9DC51	15	30.2	5.76	4.7e-10	753.403	2	-0.59	L	LGAGESGKSTIVKQM		P20190828-16_FTMSms2hcd	24.447	26.9	2e-07	4	40538.5	MOUSE	Guanine nucleotide-binding protein G(k) subunit alpha
[2-1]	4	Q9DC51	15	30.2	5.76	4.7e-10	502.755	2	-1.6	K	TTGIVETHF		P20190828-16_FTMSms2hcd	33.827	24.1	3.1e-07	2	40538.5	MOUSE	Guanine nucleotide-binding protein G(k) subunit alpha
[2-1]	4	Q9DC51	15	30.2	5.76	4.7e-10	510.961	3	0.99	Y	SNTIQSIIAIIRAM		P20190828-16_FTMSms2hcd	86.751	19.1	5.4e-07	2	40538.5	MOUSE	Guanine nucleotide-binding protein G(k) subunit alpha
[2-1]	4	Q9DC51	15	30.2	5.76	4.7e-10	866.486	2	-2	L	LLLGAGESGKSTIVKQM		P20190828-16_FTMSms2hcd	38.509	25.2	8.5e-06	4	40538.5	MOUSE	Guanine nucleotide-binding protein G(k) subunit alpha
[2-1]	4	Q9DC51	15	30.2	5.76	4.7e-10	806.101	3	-0.46	F	VLAGSAEEGVMTSELAGVIKRLW		P20190828-16_FTMSms2hcd	78.895	24.7	9.8e-06	1	40538.5	MOUSE	Guanine nucleotide-binding protein G(k) subunit alpha
[2-1]	4	Q9DC51	15	30.2	5.76	4.7e-10	452.233	2	1.4	T	TGIVETHF		P20190828-16_FTMSms2hcd	33.195	23.2	1.1e-05	2	40538.5	MOUSE	Guanine nucleotide-binding protein G(k) subunit alpha
[2-1]	4	Q9DC51	15	30.2	5.76	4.7e-10	476.72	2	1.9	W	RDGGVQACF		P20190828-16_FTMSms2hcd	30.402	17.4	1.5e-05	1	40538.5	MOUSE	Guanine nucleotide-binding protein G(k) subunit alpha
[2-1]	4	Q9DC51	15	30.2	5.76	4.7e-10	811.438	3	6.2	F	VLAGSAEEGVMTSELAGVIKRLW	Oxidation@11	P20190828-16_FTMSms2hcd	84.301	27.7	2.2e-05	1	40538.5	MOUSE	Guanine nucleotide-binding protein G(k) subunit alpha
[2-1]	4	Q9DC51	15	30.2	5.76	4.7e-10	548.979	3	3.1	L	RTRVKTTGIVETHF		P20190828-17_FTMSms2hcd	23.813	11.4	5.7e-05	2	40538.5	MOUSE	Guanine nucleotide-binding protein G(k) subunit alpha
[2-1]	4	Q9DC51	15	30.2	5.76	4.7e-10	680.396	2	-0.061	L	LLGAGESGKSTIVK		P20190828-16_FTMSms2hcd	24.388	36.3	7.5e-05	4	40538.5	MOUSE	Guanine nucleotide-binding protein G(k) subunit alpha
[2-1]	4	Q9DC51	15	30.2	5.76	4.7e-10	652.96	3	0.7	M	KIIHEDGYSEDECKQY		P20190828-16_FTMSms2hcd	23.471	16	0.00011	1	40538.5	MOUSE	Guanine nucleotide-binding protein G(k) subunit alpha
[2-2]	1	Q3V3I2	6	11.3	5.76	4.7e-10	696.86	2	-1.2	L	GAGESGKSTIVKQM		P20190828-16_FTMSms2hcd	20.336	33.4	4.7e-10	4	40316.3	MOUSE	Guanine nucleotide-binding protein G(t) subunit alpha-3
[2-2]	1	Q3V3I2	6	11.3	5.76	4.7e-10	540.3	3	1.9	L	LLGAGESGKSTIVKQM		P20190828-16_FTMSms2hcd	30.796	45.9	1.4e-09	4	40316.3	MOUSE	Guanine nucleotide-binding protein G(t) subunit alpha-3
[2-2]	1	Q3V3I2	6	11.3	5.76	4.7e-10	753.403	2	-0.59	L	LGAGESGKSTIVKQM		P20190828-16_FTMSms2hcd	24.447	26.9	2e-07	4	40316.3	MOUSE	Guanine nucleotide-binding protein G(t) subunit alpha-3
[2-2]	1	Q3V3I2	6	11.3	5.76	4.7e-10	866.486	2	-2	L	LLLGAGESGKSTIVKQM		P20190828-16_FTMSms2hcd	38.509	25.2	8.5e-06	4	40316.3	MOUSE	Guanine nucleotide-binding protein G(t) subunit alpha-3
[2-2]	1	Q3V3I2	6	11.3	5.76	4.7e-10	680.396	2	-0.061	L	LLGAGESGKSTIVK		P20190828-16_FTMSms2hcd	24.388	36.3	7.5e-05	4	40316.3	MOUSE	Guanine nucleotide-binding protein G(t) subunit alpha-3
[2-2]	1	Q3V3I2	6	11.3	5.76	4.7e-10	653.852	4	7.8	Y	VPNEQDVLHSRVKTTGIIETQFS	Methyl@C-term	P20190828-16_FTMSms2hcd	72.672	22	0.00013	1	40316.3	MOUSE	Guanine nucleotide-binding protein G(t) subunit alpha-3
[3]		P51150	11	46.4	4.72	4e-08	633.035	3	2.5	F	VVLGNKIDLENRQVATK		P20190828-16_FTMSms2hcd	29.283	31.1	4e-08	1	23490	MOUSE	Ras-related protein Rab-7a
[3]		P51150	11	46.4	4.72	4e-08	614.077	4	2.7	Y	KATIGADFLTKEVMVDDRLVTM		P20190828-16_FTMSms2hcd	58.267	27.5	1.3e-07	1	23490	MOUSE	Ras-related protein Rab-7a
[3]		P51150	11	46.4	4.72	4e-08	736.05	3	3.5	L	KQETEVELYNEFPEPIKL		P20190828-16_FTMSms2hcd	57.925	28	1.8e-07	1	23490	MOUSE	Ras-related protein Rab-7a
[3]		P51150	11	46.4	4.72	4e-08	793.434	2	-3.1	L	GNKIDLENRQVATK		P20190828-16_FTMSms2hcd	19.668	44.3	2.4e-07	1	23490	MOUSE	Ras-related protein Rab-7a
[3]		P51150	11	46.4	4.72	4e-08	675.824	2	-2.2	M	QIWDTAGQERF		P20190828-16_FTMSms2hcd	42.282	23	5.1e-07	21	23490	MOUSE	Ras-related protein Rab-7a
[3]		P51150	11	46.4	4.72	4e-08	543.795	2	0.49	Y	NEFPEPIKL		P20190828-16_FTMSms2hcd	48.95	21.5	5.9e-07	1	23490	MOUSE	Ras-related protein Rab-7a
[3]		P51150	11	46.4	4.72	4e-08	539.98	3	0.46	L	KVIILGDSGVGKTSLM		P20190828-16_FTMSms2hcd	43.95	20.5	6e-07	1	23490	MOUSE	Ras-related protein Rab-7a
[3]		P51150	11	46.4	4.72	4e-08	462.214	2	-1.7	W	DTAGQERF		P20190828-16_FTMSms2hcd	21.136	21	1.9e-06	27	23490	MOUSE	Ras-related protein Rab-7a
[3]		P51150	11	46.4	4.72	4e-08	614.382	4	1.3	-	MTSRKKVLLKVIILGDSGVGKTSL	Met-loss+Acetyl@1	P20190828-16_FTMSms2hcd	47.9	22.3	1.9e-06	1	23490	MOUSE	Ras-related protein Rab-7a
[3]		P51150	11	46.4	4.72	4e-08	611.795	2	-2.6	Q	IWDTAGQERF		P20190828-16_FTMSms2hcd	37.888	28.8	3.7e-06	24	23490	MOUSE	Ras-related protein Rab-7a
[3]		P51150	11	46.4	4.72	4e-08	675.034	3	-1.3	L	KVIILGDSGVGKTSLMNQY		P20190828-16_FTMSms2hcd	45.502	18.6	9.9e-05	1	23490	MOUSE	Ras-related protein Rab-7a
[3-1]	4	Q9D1G1	7	20.4	7.52	2.6e-13	740.666	4	2.2	F	KIRTIELDGKTIKLQIWDTAGQERF		P20190828-16_FTMSms2hcd	51.527	43.2	2.6e-13	1	22187.3	MOUSE	Ras-related protein Rab-1B
[3-1]	4	Q9D1G1	7	20.4	7.52	2.6e-13	685.751	3	2.5	F	KIRTIELDGKTIKLQIW		P20190828-16_FTMSms2hcd	50.744	25.5	7.5e-09	1	22187.3	MOUSE	Ras-related protein Rab-1B
[3-1]	4	Q9D1G1	7	20.4	7.52	2.6e-13	675.824	2	-2.2	L	QIWDTAGQERF		P20190828-16_FTMSms2hcd	42.282	23	5.1e-07	21	22187.3	MOUSE	Ras-related protein Rab-1B
[3-1]	4	Q9D1G1	7	20.4	7.52	2.6e-13	462.214	2	-1.7	W	DTAGQERF		P20190828-16_FTMSms2hcd	21.136	21	1.9e-06	27	22187.3	MOUSE	Ras-related protein Rab-1B
[3-1]	4	Q9D1G1	7	20.4	7.52	2.6e-13	611.795	2	-2.6	Q	IWDTAGQERF		P20190828-16_FTMSms2hcd	37.888	28.8	3.7e-06	24	22187.3	MOUSE	Ras-related protein Rab-1B
[3-1]	4	Q9D1G1	7	20.4	7.52	2.6e-13	811.906	2	2.1	F	LETSAKNATNVEQAF		P20190828-16_FTMSms2hcd	33.783	23.1	2.2e-05	1	22187.3	MOUSE	Ras-related protein Rab-1B
[3-1]	4	Q9D1G1	7	20.4	7.52	2.6e-13	877.422	2	-3	F	LETSAKNATNVEQAFM		P20190828-16_FTMSms2hcd	41.903	30	3.9e-05	1	22187.3	MOUSE	Ras-related protein Rab-1B
[3-2]	3	P61027	6	26	5.06	1.5e-09	614.291	3	-0.54	W	LRNIDEHANEDVERM		P20190828-16_FTMSms2hcd	24.543	35.8	1.5e-09	1	22541.1	MOUSE	Ras-related protein Rab-10
[3-2]	3	P61027	6	26	5.06	1.5e-09	675.824	2	-2.2	L	QIWDTAGQERF		P20190828-16_FTMSms2hcd	42.282	23	5.1e-07	21	22541.1	MOUSE	Ras-related protein Rab-10
[3-2]	3	P61027	6	26	5.06	1.5e-09	462.214	2	-1.7	W	DTAGQERF		P20190828-16_FTMSms2hcd	21.136	21	1.9e-06	27	22541.1	MOUSE	Ras-related protein Rab-10
[3-2]	3	P61027	6	26	5.06	1.5e-09	611.795	2	-2.6	Q	IWDTAGQERF		P20190828-16_FTMSms2hcd	37.888	28.8	3.7e-06	24	22541.1	MOUSE	Ras-related protein Rab-10
[3-2]	3	P61027	6	26	5.06	1.5e-09	838.755	3	-3	L	RKTPVKEPNSENVDISSGGGVTGW		P20190828-16_FTMSms2hcd	33.652	22.5	8.3e-06	1	22541.1	MOUSE	Ras-related protein Rab-10
[3-2]	3	P61027	6	26	5.06	1.5e-09	689.681	3	-0.73	W	LRNIDEHANEDVERMLL		P20190828-16_FTMSms2hcd	44.468	23	3.1e-05	1	22541.1	MOUSE	Ras-related protein Rab-10
[3-3]	1	Q91V41	4	11.6	4.05	5.8e-09	719.147	4	1.5	F	GTRIIEVSGQKIKLQIWDTAGQERF		P20190828-17_FTMSms2hcd	51.645	20.8	5.8e-09	1	23897.2	MOUSE	Ras-related protein Rab-14
[3-3]	1	Q91V41	4	11.6	4.05	5.8e-09	675.824	2	-2.2	L	QIWDTAGQERF		P20190828-16_FTMSms2hcd	42.282	23	5.1e-07	21	23897.2	MOUSE	Ras-related protein Rab-14
[3-3]	1	Q91V41	4	11.6	4.05	5.8e-09	462.214	2	-1.7	W	DTAGQERF		P20190828-16_FTMSms2hcd	21.136	21	1.9e-06	27	23897.2	MOUSE	Ras-related protein Rab-14
[3-3]	1	Q91V41	4	11.6	4.05	5.8e-09	611.795	2	-2.6	Q	IWDTAGQERF		P20190828-16_FTMSms2hcd	37.888	28.8	3.7e-06	24	23897.2	MOUSE	Ras-related protein Rab-14
[3-4]	1	Q8BHD0	4	8.3	3	5.1e-07	675.824	2	-2.2	L	QLWDTAGQERF		P20190828-16_FTMSms2hcd	42.282	23	5.1e-07	21	24977.8	MOUSE	Ras-related protein Rab-39A
[3-4]	1	Q8BHD0	4	8.3	3	5.1e-07	462.214	2	-1.7	W	DTAGQERF		P20190828-16_FTMSms2hcd	21.136	21	1.9e-06	27	24977.8	MOUSE	Ras-related protein Rab-39A
[3-4]	1	Q8BHD0	4	8.3	3	5.1e-07	611.795	2	-2.6	Q	LWDTAGQERF		P20190828-16_FTMSms2hcd	37.888	28.8	3.7e-06	24	24977.8	MOUSE	Ras-related protein Rab-39A
[3-4]	1	Q8BHD0	4	8.3	3	5.1e-07	441.742	2	-1.9	F	RSITRSY		P20190828-16_FTMSms2hcd	19.101	14.9	6.8e-05	1	24977.8	MOUSE	Ras-related protein Rab-39A
[3-5]	1	Q921E2	3	9.3	2.69	1.9e-06	462.214	2	-1.7	W	DTAGQERF		P20190828-16_FTMSms2hcd	21.136	21	1.9e-06	27	21331.7	MOUSE	Ras-related protein Rab-31
[3-5]	1	Q921E2	3	9.3	2.69	1.9e-06	611.795	2	-2.6	L	IWDTAGQERF		P20190828-16_FTMSms2hcd	37.888	28.8	3.7e-06	24	21331.7	MOUSE	Ras-related protein Rab-31
[3-5]	1	Q921E2	3	9.3	2.69	1.9e-06	491.228	2	-0.55	F	HSLAPMYY		P20190828-16_FTMSms2hcd	35.855	20.8	2.2e-05	4	21331.7	MOUSE	Ras-related protein Rab-31
[3-6]	1	P35293	3	12.6	2.69	1.9e-06	462.214	2	-1.7	W	DTAGQERF		P20190828-16_FTMSms2hcd	21.136	21	1.9e-06	27	23035.4	MOUSE	Ras-related protein Rab-18
[3-6]	1	P35293	3	12.6	2.69	1.9e-06	611.795	2	-2.6	A	IWDTAGQERF		P20190828-16_FTMSms2hcd	37.888	28.8	3.7e-06	24	23035.4	MOUSE	Ras-related protein Rab-18
[3-6]	1	P35293	3	12.6	2.69	1.9e-06	538.666	3	-0.3	L	KILIIGESGVGKSSLL		P20190828-16_FTMSms2hcd	49.272	17.8	2.7e-05	1	23035.4	MOUSE	Ras-related protein Rab-18
[4]		P63011	8	32.7	4.84	2.3e-08	782.902	2	-0.15	F	EASAKDNINVKQTF		P20190828-16_FTMSms2hcd	26.401	32.5	2.3e-08	1	24970.1	MOUSE	Ras-related protein Rab-3A
[4]		P63011	8	32.7	4.84	2.3e-08	683.823	2	0.67	L	QIWDTAGQERY		P20190828-16_FTMSms2hcd	35.574	36	2.9e-08	7	24970.1	MOUSE	Ras-related protein Rab-3A
[4]		P63011	8	32.7	4.84	2.3e-08	605.33	2	4.1	L	IIGNSSVGKTSF		P20190828-16_FTMSms2hcd	31.131	46.9	1.2e-07	4	24970.1	MOUSE	Ras-related protein Rab-3A
[4]		P63011	8	32.7	4.84	2.3e-08	683.993	3	3.4	Y	GQKESSDQNFDYMFKIL		P20190828-16_FTMSms2hcd	60.547	19.1	1.2e-05	1	24970.1	MOUSE	Ras-related protein Rab-3A
[4]		P63011	8	32.7	4.84	2.3e-08	619.795	2	3	Q	IWDTAGQERY		P20190828-16_FTMSms2hcd	30.648	20.4	2.1e-05	10	24970.1	MOUSE	Ras-related protein Rab-3A
[4]		P63011	8	32.7	4.84	2.3e-08	521.973	3	-2.9	F	KILIIGNSSVGKTSF		P20190828-16_FTMSms2hcd	42.354	18.9	2.7e-05	4	24970.1	MOUSE	Ras-related protein Rab-3A
[4]		P63011	8	32.7	4.84	2.3e-08	541.756	2	10	L	ADHLGFEFF		P20190828-16_FTMSms2hcd	61.847	15.4	3.1e-05	1	24970.1	MOUSE	Ras-related protein Rab-3A
[4]		P63011	8	32.7	4.84	2.3e-08	456.706	2	-1.1	-	MASATDSRY	Met-loss+Acetyl@1	P20190828-16_FTMSms2hcd	21.149	17.3	5.5e-05	1	24970.1	MOUSE	Ras-related protein Rab-3A
[4-1]	1	P62823	5	16.3	4.79	2.9e-08	683.823	2	0.67	L	QIWDTAGQERY		P20190828-16_FTMSms2hcd	35.574	36	2.9e-08	7	25872.3	MOUSE	Ras-related protein Rab-3C
[4-1]	1	P62823	5	16.3	4.79	2.9e-08	605.33	2	4.1	L	IIGNSSVGKTSF		P20190828-16_FTMSms2hcd	31.131	46.9	1.2e-07	4	25872.3	MOUSE	Ras-related protein Rab-3C
[4-1]	1	P62823	5	16.3	4.79	2.9e-08	619.795	2	3	Q	IWDTAGQERY		P20190828-16_FTMSms2hcd	30.648	20.4	2.1e-05	10	25872.3	MOUSE	Ras-related protein Rab-3C
[4-1]	1	P62823	5	16.3	4.79	2.9e-08	521.973	3	-2.9	F	KLLIIGNSSVGKTSF		P20190828-16_FTMSms2hcd	42.354	18.9	2.7e-05	4	25872.3	MOUSE	Ras-related protein Rab-3C
[4-1]	1	P62823	5	16.3	4.79	2.9e-08	640.281	2	-2.7	F	RYADDSFTSAF		P20190828-16_FTMSms2hcd	42.892	15	5.3e-05	1	25872.3	MOUSE	Ras-related protein Rab-3C
[4-2]	2	P35278	3	8.8	2.81	2.2e-06	684.314	2	-0.95	F	EIWDTAGQERY		P20190828-16_FTMSms2hcd	37.117	30.3	2.2e-06	3	23412.7	MOUSE	Ras-related protein Rab-5C
[4-2]	2	P35278	3	8.8	2.81	2.2e-06	619.795	2	3	E	IWDTAGQERY		P20190828-16_FTMSms2hcd	30.648	20.4	2.1e-05	10	23412.7	MOUSE	Ras-related protein Rab-5C
[4-2]	2	P35278	3	8.8	2.81	2.2e-06	491.228	2	-0.55	Y	HSLAPMYY		P20190828-16_FTMSms2hcd	35.855	20.8	2.2e-05	4	23412.7	MOUSE	Ras-related protein Rab-5C
[4-3]	2	P61021	3	8.8	2.81	2.2e-06	684.314	2	-0.95	F	EIWDTAGQERY		P20190828-16_FTMSms2hcd	37.117	30.3	2.2e-06	3	23707	MOUSE	Ras-related protein Rab-5B
[4-3]	2	P61021	3	8.8	2.81	2.2e-06	619.795	2	3	E	IWDTAGQERY		P20190828-16_FTMSms2hcd	30.648	20.4	2.1e-05	10	23707	MOUSE	Ras-related protein Rab-5B
[4-3]	2	P61021	3	8.8	2.81	2.2e-06	491.228	2	-0.55	Y	HSLAPMYY		P20190828-16_FTMSms2hcd	35.855	20.8	2.2e-05	4	23707	MOUSE	Ras-related protein Rab-5B
[4-4]	2	Q9CQD1	3	8.8	2.81	2.2e-06	684.314	2	-0.95	F	EIWDTAGQERY		P20190828-16_FTMSms2hcd	37.117	30.3	2.2e-06	3	23598.8	MOUSE	Ras-related protein Rab-5A
[4-4]	2	Q9CQD1	3	8.8	2.81	2.2e-06	619.795	2	3	E	IWDTAGQERY		P20190828-16_FTMSms2hcd	30.648	20.4	2.1e-05	10	23598.8	MOUSE	Ras-related protein Rab-5A
[4-4]	2	Q9CQD1	3	8.8	2.81	2.2e-06	491.228	2	-0.55	Y	HSLAPMYY		P20190828-16_FTMSms2hcd	35.855	20.8	2.2e-05	4	23598.8	MOUSE	Ras-related protein Rab-5A
[5]		P63001	6	27.6	6.68	9.1e-12	868.415	2	-4.7	F	DNYSANVMVDGKPVNL		P20190828-16_FTMSms2hcd	45.94	30.9	9.1e-12	2	21450.3	MOUSE	Ras-related C3 botulinum toxin substrate 1
[5]		P63001	6	27.6	6.68	9.1e-12	590.823	2	-0.62	L	AMAKEIGAVKY		P20190828-16_FTMSms2hcd	26.756	41.6	4.6e-10	1	21450.3	MOUSE	Ras-related C3 botulinum toxin substrate 1
[5]		P63001	6	27.6	6.68	9.1e-12	824.9	2	-0.25	W	DTAGQEDYDRLRPL		P20190828-16_FTMSms2hcd	35.247	26.3	1.5e-08	9	21450.3	MOUSE	Ras-related C3 botulinum toxin substrate 1
[5]		P63001	6	27.6	6.68	9.1e-12	672.353	2	0.27	Y	SANVMVDGKPVNL		P20190828-16_FTMSms2hcd	40.005	28.1	4e-08	2	21450.3	MOUSE	Ras-related C3 botulinum toxin substrate 1
[5]		P63001	6	27.6	6.68	9.1e-12	454.602	3	9.8	L	KTVFDEAIRAVL		P20190828-16_FTMSms2hcd	58.544	29.9	9.2e-07	3	21450.3	MOUSE	Ras-related C3 botulinum toxin substrate 1
[5]		P63001	6	27.6	6.68	9.1e-12	489.784	2	-2.2	M	AKEIGAVKY		P20190828-16_FTMSms2hcd	21.947	16.6	9.1e-05	1	21450.3	MOUSE	Ras-related C3 botulinum toxin substrate 1
[5-1]	5	P60766	6	23	5.42	2e-09	467.786	4	1.5	L	AALEPPEPKKSRRC	Methyl@C-term;GeranylGeranyl@14=80	P20190828-16_FTMSms2hcd	76.801	26.9	2e-09	1	21258.8	MOUSE	Cell division control protein 42 homolog
[5-1]	5	P60766	6	23	5.42	2e-09	824.9	2	-0.25	F	DTAGQEDYDRLRPL		P20190828-16_FTMSms2hcd	35.247	26.3	1.5e-08	9	21258.8	MOUSE	Cell division control protein 42 homolog
[5-1]	5	P60766	6	23	5.42	2e-09	599.347	3	-1.3	L	AKNKQKPITPETAEKL		P20190828-16_FTMSms2hcd	19.874	41.8	2.6e-08	1	21258.8	MOUSE	Cell division control protein 42 homolog
[5-1]	5	P60766	6	23	5.42	2e-09	450.027	4	1.9	A	ALEPPEPKKSRRC	Methyl@C-term;GeranylGeranyl@13=74	P20190828-16_FTMSms2hcd	76.778	17.3	1.3e-06	1	21258.8	MOUSE	Cell division control protein 42 homolog
[5-1]	5	P60766	6	23	5.42	2e-09	618.703	3	-5.3	L	AALEPPEPKKSRRC	GeranylGeranyl@14=19	P20190828-16_FTMSms2hcd	81.921	28.5	1.6e-05	1	21258.8	MOUSE	Cell division control protein 42 homolog
[5-1]	5	P60766	6	23	5.42	2e-09	596.016	3	-4.6	L	AALEPPEPKKSRRC	Farnesyl@14=10	P20190828-16_FTMSms2hcd	81.767	17.7	7.8e-05	1	21258.8	MOUSE	Cell division control protein 42 homolog
[5-2]	3	P62746	4	24	5.22	4.7e-09	910.952	2	3.3	F	ENYVADIEVDGKQVEL		P20190828-16_FTMSms2hcd	56.006	30.5	4.7e-09	2	22123.6	MOUSE	Rho-related GTP-binding protein RhoB
[5-2]	3	P62746	4	24	5.22	4.7e-09	824.9	2	-0.25	W	DTAGQEDYDRLRPL		P20190828-16_FTMSms2hcd	35.247	26.3	1.5e-08	9	22123.6	MOUSE	Rho-related GTP-binding protein RhoB
[5-2]	3	P62746	4	24	5.22	4.7e-09	670.693	3	-3.8	L	VANKKDLRSDEHVRTEL		P20190828-16_FTMSms2hcd	19.401	50.4	2e-07	1	22123.6	MOUSE	Rho-related GTP-binding protein RhoB
[5-2]	3	P62746	4	24	5.22	4.7e-09	707.876	2	1.2	Y	VADIEVDGKQVEL		P20190828-16_FTMSms2hcd	48.069	24.6	2.2e-06	2	22123.6	MOUSE	Rho-related GTP-binding protein RhoB
[5-3]	3	Q9QUI0	4	24.4	4.27	4.7e-09	910.952	2	3.3	F	ENYVADIEVDGKQVEL		P20190828-16_FTMSms2hcd	56.006	30.5	4.7e-09	2	21782.4	MOUSE	Transforming protein RhoA
[5-3]	3	Q9QUI0	4	24.4	4.27	4.7e-09	824.9	2	-0.25	W	DTAGQEDYDRLRPL		P20190828-16_FTMSms2hcd	35.247	26.3	1.5e-08	9	21782.4	MOUSE	Transforming protein RhoA
[5-3]	3	Q9QUI0	4	24.4	4.27	4.7e-09	640.64	3	3.7	F	GYMECSAKTKDGVREVF		P20190828-16_FTMSms2hcd	33.382	22.9	5.4e-08	1	21782.4	MOUSE	Transforming protein RhoA
[5-3]	3	Q9QUI0	4	24.4	4.27	4.7e-09	707.876	2	1.2	Y	VADIEVDGKQVEL		P20190828-16_FTMSms2hcd	48.069	24.6	2.2e-06	2	21782.4	MOUSE	Transforming protein RhoA
[6]		P62835	6	40.8	6.24	5.9e-11	1001.99	2	-0.45	F	VQGIFVEKYDPTIEDSY		P20190828-16_FTMSms2hcd	51.475	35	5.9e-11	2	20987.4	MOUSE	Ras-related protein Rap-1A
[6]		P62835	6	40.8	6.24	5.9e-11	777.386	3	1.1	L	VGNKCDLEDERVVGKEQGQNL		P20190828-16_FTMSms2hcd	28.506	47.2	1.3e-10	2	20987.4	MOUSE	Ras-related protein Rap-1A
[6]		P62835	6	40.8	6.24	5.9e-11	692.927	2	-3.8	Y	KLVVLGSGGVGKSAL		P20190828-16_FTMSms2hcd	37.908	26.8	1.8e-08	2	20987.4	MOUSE	Ras-related protein Rap-1A
[6]		P62835	6	40.8	6.24	5.9e-11	678.86	2	0.11	F	NDLQDLREQIL		P20190828-16_FTMSms2hcd	49.765	27.5	2.5e-05	2	20987.4	MOUSE	Ras-related protein Rap-1A
[6]		P62835	6	40.8	6.24	5.9e-11	718.611	4	2.1	L	VGNKCDLEDERVVGKEQGQNLARQW		P20190828-16_FTMSms2hcd	36.319	19.4	9e-05	2	20987.4	MOUSE	Ras-related protein Rap-1A
[6]		P62835	6	40.8	6.24	5.9e-11	435.214	2	2.5	F	TAMRDLY		P20190828-16_FTMSms2hcd	28.2	20.5	0.00012	2	20987.4	MOUSE	Ras-related protein Rap-1A
[7]		Q80ZJ1	5	42.1	5.12	2e-09	706.096	4	1.6	F	METSAKSKTMVDELFAEIVRQMNY		P20190828-16_FTMSms2hcd	73.04	31	2e-09	1	20642.7	MOUSE	Ras-related protein Rap-2a
[7]		Q80ZJ1	5	42.1	5.12	2e-09	817.914	2	0.65	Y	SLVNQQSFQDIKPM		P20190828-16_FTMSms2hcd	45.756	32.6	2.5e-09	3	20642.7	MOUSE	Ras-related protein Rap-2a
[7]		Q80ZJ1	5	42.1	5.12	2e-09	685.922	2	-0.038	Y	KVVVLGSGGVGKSAL		P20190828-16_FTMSms2hcd	32.66	28.8	3.9e-09	3	20642.7	MOUSE	Ras-related protein Rap-2a
[7]		Q80ZJ1	5	42.1	5.12	2e-09	636.821	4	4.8	F	METSAKSKTMVDELFAEIVRQM		P20190828-16_FTMSms2hcd	72.279	37	5.6e-09	1	20642.7	MOUSE	Ras-related protein Rap-2a
[7]		Q80ZJ1	5	42.1	5.12	2e-09	888.456	3	4.5	Y	RKEIEVDSSPSVLEILDTAGTEQF		P20190828-16_FTMSms2hcd	64.913	32.8	2.2e-08	3	20642.7	MOUSE	Ras-related protein Rap-2a
[7-1]	2	P61226	5	42.1	5.2	1e-09	694.348	4	7.1	F	METSAKNKASVDELFAEIVRQMNY		P20190828-16_FTMSms2hcd	67.594	36.3	1e-09	1	20504.5	MOUSE	Ras-related protein Rap-2b
[7-1]	2	P61226	5	42.1	5.2	1e-09	817.914	2	0.65	Y	SLVNQQSFQDIKPM		P20190828-16_FTMSms2hcd	45.756	32.6	2.5e-09	3	20504.5	MOUSE	Ras-related protein Rap-2b
[7-1]	2	P61226	5	42.1	5.2	1e-09	685.922	2	-0.038	Y	KVVVLGSGGVGKSAL		P20190828-16_FTMSms2hcd	32.66	28.8	3.9e-09	3	20504.5	MOUSE	Ras-related protein Rap-2b
[7-1]	2	P61226	5	42.1	5.2	1e-09	625.065	4	-1.1	F	METSAKNKASVDELFAEIVRQM		P20190828-16_FTMSms2hcd	66.675	30	1.1e-08	1	20504.5	MOUSE	Ras-related protein Rap-2b
[7-1]	2	P61226	5	42.1	5.2	1e-09	888.456	3	4.5	Y	RKEIEVDSSPSVLEILDTAGTEQF		P20190828-16_FTMSms2hcd	64.913	32.8	2.2e-08	3	20504.5	MOUSE	Ras-related protein Rap-2b
[8]		P32883	3	15.3	7.36	5e-13	677.925	2	1.1	Y	KLVVVGAGGVGKSAL		P20190828-16_FTMSms2hcd	34.511	44.2	5e-13	3	21656	MOUSE	GTPase KRas
[8]		P32883	3	15.3	7.36	5e-13	422.956	4	0.15	F	AINNTKSFEDIHHY		P20190828-16_FTMSms2hcd	26.232	36.1	3.8e-11	1	21656	MOUSE	GTPase KRas
[8]		P32883	3	15.3	7.36	5e-13	557.337	2	2.8	L	VVVGAGGVGKSAL		P20190828-16_FTMSms2hcd	30.532	25.8	3.2e-07	3	21656	MOUSE	GTPase KRas
[8-1]	1	Q61411	3	15.3	7.36	5e-13	677.925	2	1.1	Y	KLVVVGAGGVGKSAL		P20190828-16_FTMSms2hcd	34.511	44.2	5e-13	3	21298.3	MOUSE	GTPase HRas
[8-1]	1	Q61411	3	15.3	7.36	5e-13	557.337	2	2.8	L	VVVGAGGVGKSAL		P20190828-16_FTMSms2hcd	30.532	25.8	3.2e-07	3	21298.3	MOUSE	GTPase HRas
[8-1]	1	Q61411	3	15.3	7.36	5e-13	560.607	3	2.4	F	AINNTKSFEDIHQY		P20190828-16_FTMSms2hcd	31.395	21.1	1.3e-05	1	21298.3	MOUSE	GTPase HRas
[9]		Q9DAS9	5	23.6	3.66	3.5e-08	549.561	4	-0.39	L	LMGIPTSENPFKDKKTC	Methyl@C-term;GeranylGeranyl@Neutral loss=78	P20190828-16_FTMSms2hcd	93.265	21.4	3.5e-08	1	7997.3	MOUSE	Guanine nucleotide-binding protein G(I)/G(S)/G(O) subunit gamma-12
[9]		Q9DAS9	5	23.6	3.66	3.5e-08	488.53	4	1.1	M	GIPTSENPFKDKKTC	Methyl@C-term;GeranylGeranyl@Neutral loss	P20190828-16_FTMSms2hcd	89.516	24.7	2.4e-06	1	7997.3	MOUSE	Guanine nucleotide-binding protein G(I)/G(S)/G(O) subunit gamma-12
[9]		Q9DAS9	5	23.6	3.66	3.5e-08	528.302	3	0.84	T	SENPFKDKKTC	Methyl@C-term;GeranylGeranyl@Neutral loss=38	P20190828-16_FTMSms2hcd	89.311	20.8	2.6e-06	1	7997.3	MOUSE	Guanine nucleotide-binding protein G(I)/G(S)/G(O) subunit gamma-12
[9]		Q9DAS9	5	23.6	3.66	3.5e-08	560.288	3	1.3	M	GIPTSENPFKDKKTC	Methyl@C-term	P20190828-16_FTMSms2hcd	89.35	29.1	4.3e-06	1	7997.3	MOUSE	Guanine nucleotide-binding protein G(I)/G(S)/G(O) subunit gamma-12
[9]		Q9DAS9	5	23.6	3.66	3.5e-08	521.291	4	2.1	L	MGIPTSENPFKDKKTC	Methyl@C-term;GeranylGeranyl@Neutral loss	P20190828-16_FTMSms2hcd	90.831	19.4	2.5e-05	1	7997.3	MOUSE	Guanine nucleotide-binding protein G(I)/G(S)/G(O) subunit gamma-12
[10]		P63216	3	24	4.87	1.5e-09	486.261	2	1.6	F	REKKFFC	Methyl@C-term	P20190828-16_FTMSms2hcd	98.647	11.5	1.5e-09	3	8304.8	MOUSE	Guanine nucleotide-binding protein G(I)/G(S)/G(O) subunit gamma-3
[10]		P63216	3	24	4.87	1.5e-09	597.778	2	-0.67	-	MKGETPVNSTM		P20190828-16_FTMSms2hcd	23.166	33.8	8.1e-09	1	8304.8	MOUSE	Guanine nucleotide-binding protein G(I)/G(S)/G(O) subunit gamma-3
[10]		P63216	3	24	4.87	1.5e-09	618.785	2	2.6	-	MKGETPVNSTM	Acetyl@N-term	P20190828-16_FTMSms2hcd	32.394	19.3	7.9e-07	1	8304.8	MOUSE	Guanine nucleotide-binding protein G(I)/G(S)/G(O) subunit gamma-3
[10-1]	1	P63213	2	36.6	4.94	1.1e-09	978.532	2	3	-	MASNNTASIAQARKLVEQL	Met-loss+Acetyl@1	P20190828-16_FTMSms2hcd	57.45	33.9	1.1e-09	1	7850.2	MOUSE	Guanine nucleotide-binding protein G(I)/G(S)/G(O) subunit gamma-2
[10-1]	1	P63213	2	36.6	4.94	1.1e-09	486.261	2	1.6	F	REKKFFC	Methyl@C-term	P20190828-16_FTMSms2hcd	98.647	11.5	1.5e-09	3	7850.2	MOUSE	Guanine nucleotide-binding protein G(I)/G(S)/G(O) subunit gamma-2
[11]		P14733	3	8.2	2.81	5.9e-07	488.938	3	0.21	H	QQGAPRASNKSC	Methyl@C-term;Farnesyl@Neutral loss=61	P20190828-16_FTMSms2hcd	72.426	27.2	5.9e-07	1	66786.1	MOUSE	Lamin-B1
[11]		P14733	3	8.2	2.81	5.9e-07	739.322	2	-0.74	L	KNTSEQDQPMGGW		P20190828-16_FTMSms2hcd	31.608	17.8	1.2e-05	1	66786.1	MOUSE	Lamin-B1
[11]		P14733	3	8.2	2.81	5.9e-07	741.067	3	8.3	-	MATATPVQQQRAGSRASAPATPL	Met-loss+Acetyl@1	P20190828-16_FTMSms2hcd	31.034	26.7	0.00014	1	66786.1	MOUSE	Lamin-B1
[12]		Q61016	3	33.8	1.78	6.4e-06	557.121	5	1.2	H	ARNDPLLVGVPASENPFKDKKPC	Methyl@C-term;GeranylGeranyl@Neutral loss=21	P20190828-16_FTMSms2hcd	88.42	22.5	6.4e-06	1	7479.7	MOUSE	Guanine nucleotide-binding protein G(I)/G(S)/G(O) subunit gamma-7
[12]		Q61016	3	33.8	1.78	6.4e-06	696.159	4	14	H	ARNDPLLVGVPASENPFKDKKPC	Methyl@C-term;GeranylGeranyl@23=14	P20190828-16_FTMSms2hcd	88.52	22.2	7.2e-06	1	7479.7	MOUSE	Guanine nucleotide-binding protein G(I)/G(S)/G(O) subunit gamma-7
[12]		Q61016	3	33.8	1.78	6.4e-06	468.801	2	-0.37	F	KDKKPC	Methyl@C-term;Farnesyl@Neutral loss=42	P20190828-16_FTMSms2hcd	86.71	12.1	6.5e-05	1	7479.7	MOUSE	Guanine nucleotide-binding protein G(I)/G(S)/G(O) subunit gamma-7
[13]		Q80SZ7	1	20.6	2.32	3.4e-06	520.968	3	3.2	N	RVKVSQAAADLKQF		P20190828-16_FTMSms2hcd	30.552	26.5	3.4e-06	1	7318.5	MOUSE	Guanine nucleotide-binding protein G(I)/G(S)/G(O) subunit gamma-5
[14]		P21619	1	2.3	1.21	1.7e-05	619.311	2	-2.3	W	AAGAGATHSPPSTL		P20190828-16_FTMSms2hcd	22.582	19.2	1.7e-05	1	67318.6	MOUSE	Lamin-B2
[15]		Q62348	1	5.7	0.94	0.00012	684.84	2	-1.9	L	SRLSVNSVTAGDY		P20190828-16_FTMSms2hcd	33.864	21	0.00012	1	26201.1	MOUSE	Translin
[16]		P62071	1	7.4	0.84	0.00012	769.357	2	2.2	-	MAAAGWRDGSGQEKY	Met-loss+Acetyl@1	P20190828-16_FTMSms2hcd	28.906	20	0.00012	1	23399.8	MOUSE	Ras-related protein R-Ras2
[17]		decoy	1	1.8	0.82	2.2e-05	579.751	2	-1.6	G	VFCSIEMQW	Oxidation@7	P20190828-16_FTMSms2hcd	40.001	15.8	2.2e-05	1	55993.4	MOUSE	Potassium voltage-gated channel subfamily S member 3
[18]		decoy	1	4.1	0.63	0.00015	512.259	2	10	V	LSAENFETL		P20190828-16_FTMSms2hcd	23.7	18.4	0.00015	1	24408.9	MOUSE	Ras-related protein Rab-4A
[19]		P84096	1	7.3	0.54	7e-05	771.436	2	0.092	L	VGTKKDLRAQPDTL		P20190828-16_FTMSms2hcd	20.2	15.8	7e-05	1	21308.7	MOUSE	Rho-related GTP-binding protein RhoG
[20]		Q07105	1	3.6	0.22	0.00011	846.863	2	12	E	SQSGASENVESEADPW		P20190828-16_FTMSms2hcd	34.967	13.6	0.00011	1	49649.2	MOUSE	Growth/differentiation factor 9
[21]		P21836	1	2.3	0.15	6.1e-05	847.354	2	-16	Y	PGFEGTEMWNPNRE	Methyl@C-term;Oxidation@8	P20190828-16_FTMSms2hcd	36.234	11.5	6.1e-05	1	68169.1	MOUSE	Acetylcholinesterase
[22]		P50289	1	3.1	0.14	0.00012	464.192	2	-12	C	AYMNDDAK		P20190828-16_FTMSms2hcd	19.219	13	0.00012	1	27948.5	MOUSE	Acrosomal protein SP-10
