# Supplementary material for: Characterization of Prenylated C-terminal Peptides Using a Thiopropyl-based Capture Technique and LC-MS/MS
Source: Mol Cell Proteomics. 2020 Apr 13;19(6):1005–16. doi: 10.1074/mcp.RA120.001944 (PMC7261820; doi:10.1074/mcp.RA120.001944)
Supplement: Table S6: Detailed peptide data from a cature exp [file 158251_1_supp_495488_q7f3jn.xlsx]

## Sheet: Sheet1
Table S6 Partial List of Peptide Sequences identified along with modifications
Search Name:	P20190716-07_FTMSms2hcd/results nonspec at 1 terminus
			P20190716-07_FTMSms2hcd/results nonspec at 1 terminus
	Uniq Pep	Acc #	Num Unique	% Cov	Best Disc Score	Best Expect Val	m/z	z	ppm	Prev AA	DB Peptide	Variable Mods	Fraction	RT	Score	Expect	# in DB	Protein MW	Species	Protein Name
[1]		P16330	63	74.5	8.98	5e-16	1042.52	2	-0.38	Y	GKAAGAEEYAQQEVVKRSY		P20190716-07_FTMSms2hcd	31.459	58.1	5e-16	1	47123.7	MOUSE	2',3'-cyclic-nucleotide 3'-phosphodiesterase
[1]		P16330	63	74.5	8.98	5e-16	1149.58	2	14	F	EMADQYQYQVVLVEPKTAW		P20190716-07_FTMSms2hcd	56.051	32.7	2.3e-12	1	47123.7	MOUSE	2',3'-cyclic-nucleotide 3'-phosphodiesterase
[1]		P16330	63	74.5	8.98	5e-16	411.579	3	1.4	Y	GKGKPVPIHGSR		P20190716-07_FTMSms2hcd	21.014	38.8	3.9e-12	1	47123.7	MOUSE	2',3'-cyclic-nucleotide 3'-phosphodiesterase
[1]		P16330	63	74.5	8.98	5e-16	970.975	2	0.46	L	ILEKYHDGTKMVSADAY		P20190716-07_FTMSms2hcd	35.21	42.5	3.9e-12	1	47123.7	MOUSE	2',3'-cyclic-nucleotide 3'-phosphodiesterase
[1]		P16330	63	74.5	8.98	5e-16	972.525	2	-1.3	L	RKAGQVFLEELGNHKAF		P20190716-07_FTMSms2hcd	40.584	48	4.2e-12	1	47123.7	MOUSE	2',3'-cyclic-nucleotide 3'-phosphodiesterase
[1]		P16330	63	74.5	8.98	5e-16	848.126	3	0.54	L	DILQQVKGGSQGEAVGELPRGKLY		P20190716-07_FTMSms2hcd	45.027	53.3	6.3e-12	1	47123.7	MOUSE	2',3'-cyclic-nucleotide 3'-phosphodiesterase
[1]		P16330	63	74.5	8.98	5e-16	734.394	3	-0.072	L	QQVKGGSQGEAVGELPRGKLY		P20190716-07_FTMSms2hcd	33.52	59.2	3.9e-11	1	47123.7	MOUSE	2',3'-cyclic-nucleotide 3'-phosphodiesterase
[1]		P16330	63	74.5	8.98	5e-16	681.827	2	-0.25	L	DCAQLKEKNQW		P20190716-07_FTMSms2hcd	30.668	34.3	7.1e-11	1	47123.7	MOUSE	2',3'-cyclic-nucleotide 3'-phosphodiesterase
[1]		P16330	63	74.5	8.98	5e-16	805.936	2	-0.62	Y	AQQEVVKRSYGKAF		P20190716-07_FTMSms2hcd	27.815	45.2	1.2e-10	1	47123.7	MOUSE	2',3'-cyclic-nucleotide 3'-phosphodiesterase
[1]		P16330	63	74.5	8.98	5e-16	978.97	2	-1.9	L	ILEKYHDGTKMVSADAY	Oxidation@11	P20190716-07_FTMSms2hcd	30.309	41.4	1.5e-10	1	47123.7	MOUSE	2',3'-cyclic-nucleotide 3'-phosphodiesterase
[1]		P16330	63	74.5	8.98	5e-16	908.438	2	-5.5	F	LQDEDTVATLHECKTL		P20190716-07_FTMSms2hcd	38.789	40.6	1e-09	1	47123.7	MOUSE	2',3'-cyclic-nucleotide 3'-phosphodiesterase
[1]		P16330	63	74.5	8.98	5e-16	559.651	3	1.2	Y	GKGKPVPIHGSRKGGAM		P20190716-07_FTMSms2hcd	22.128	32	1.3e-09	1	47123.7	MOUSE	2',3'-cyclic-nucleotide 3'-phosphodiesterase
[1]		P16330	63	74.5	8.98	5e-16	596.653	3	0.14	R	KAGQVFLEELGNHKAF		P20190716-07_FTMSms2hcd	43.95	42.1	1.6e-09	1	47123.7	MOUSE	2',3'-cyclic-nucleotide 3'-phosphodiesterase
[1]		P16330	63	74.5	8.98	5e-16	385.966	4	-0.46	F	GKRPPGVLHCTTKF		P20190716-07_FTMSms2hcd	30.473	32.4	5e-09	1	47123.7	MOUSE	2',3'-cyclic-nucleotide 3'-phosphodiesterase
[1]		P16330	63	74.5	8.98	5e-16	857.89	2	-0.23	L	EKYHDGTKMVSADAY		P20190716-07_FTMSms2hcd	29.508	36.1	5.7e-09	1	47123.7	MOUSE	2',3'-cyclic-nucleotide 3'-phosphodiesterase
[1]		P16330	63	74.5	8.98	5e-16	638.76	2	-1.7	F	CDYGKAAGAEEY		P20190716-07_FTMSms2hcd	28.518	28.1	1.1e-08	1	47123.7	MOUSE	2',3'-cyclic-nucleotide 3'-phosphodiesterase
[1]		P16330	63	74.5	8.98	5e-16	780.932	2	9.7	Y	QYQVVLVEPKTAW		P20190716-07_FTMSms2hcd	50.224	39.4	1.3e-08	1	47123.7	MOUSE	2',3'-cyclic-nucleotide 3'-phosphodiesterase
[1]		P16330	63	74.5	8.98	5e-16	635.363	2	-0.49	Y	QVVLVEPKTAW		P20190716-07_FTMSms2hcd	45.401	35.6	1.4e-08	1	47123.7	MOUSE	2',3'-cyclic-nucleotide 3'-phosphodiesterase
[1]		P16330	63	74.5	8.98	5e-16	433.598	3	0.76	F	ILRGLPGSGKSTL		P20190716-07_FTMSms2hcd	35.641	30.3	1.8e-08	1	47123.7	MOUSE	2',3'-cyclic-nucleotide 3'-phosphodiesterase
[1]		P16330	63	74.5	8.98	5e-16	577.603	4	14	Y	GKGKPVPIHGSRKGGAMQIC	Methyl@C-term;GeranylGeranyl@Neutral loss=58	P20190716-07_FTMSms2hcd	74.215	35.6	2.1e-08	1	47123.7	MOUSE	2',3'-cyclic-nucleotide 3'-phosphodiesterase
[1]		P16330	63	74.5	8.98	5e-16	647.79	2	-0.39	Y	HDGTKMVSADAY		P20190716-07_FTMSms2hcd	27.393	33.7	2.5e-08	1	47123.7	MOUSE	2',3'-cyclic-nucleotide 3'-phosphodiesterase
[1]		P16330	63	74.5	8.98	5e-16	410.505	4	-2.2	F	ILRGLPGSGKSTLARL		P20190716-07_FTMSms2hcd	38.356	30.1	2.6e-08	1	47123.7	MOUSE	2',3'-cyclic-nucleotide 3'-phosphodiesterase
[1]		P16330	63	74.5	8.98	5e-16	959.02	2	0.29	L	FVTPKTAGAQVVLTDQEL		P20190716-07_FTMSms2hcd	47.781	39	2.7e-08	1	47123.7	MOUSE	2',3'-cyclic-nucleotide 3'-phosphodiesterase
[1]		P16330	63	74.5	8.98	5e-16	698.398	2	1.6	Y	YGKGKPVPIHGSR		P20190716-07_FTMSms2hcd	22.197	25.8	3.6e-08	1	47123.7	MOUSE	2',3'-cyclic-nucleotide 3'-phosphodiesterase
[1]		P16330	63	74.5	8.98	5e-16	581.59	4	-5.3	Y	GKGKPVPIHGSRKGGAMQIC	Methyl@C-term;GeranylGeranyl@Neutral loss=57;Oxidation@17	P20190716-07_FTMSms2hcd	70.67	33.7	4e-08	1	47123.7	MOUSE	2',3'-cyclic-nucleotide 3'-phosphodiesterase
[1]		P16330	63	74.5	8.98	5e-16	369.885	3	-2.1	Y	FGKRPPGVLH		P20190716-07_FTMSms2hcd	26.588	29.6	4e-08	1	47123.7	MOUSE	2',3'-cyclic-nucleotide 3'-phosphodiesterase
[1]		P16330	63	74.5	8.98	5e-16	624.315	2	1.8	D	CAQLKEKNQW		P20190716-07_FTMSms2hcd	28.169	25.1	5e-08	1	47123.7	MOUSE	2',3'-cyclic-nucleotide 3'-phosphodiesterase
[1]		P16330	63	74.5	8.98	5e-16	885.487	2	1.8	F	VTPKTAGAQVVLTDQEL		P20190716-07_FTMSms2hcd	41.738	43.7	8.5e-08	1	47123.7	MOUSE	2',3'-cyclic-nucleotide 3'-phosphodiesterase
[1]		P16330	63	74.5	8.98	5e-16	571.335	2	0.13	Q	VVLVEPKTAW		P20190716-07_FTMSms2hcd	44.315	28.9	1.3e-07	1	47123.7	MOUSE	2',3'-cyclic-nucleotide 3'-phosphodiesterase
[1]		P16330	63	74.5	8.98	5e-16	816.419	2	-1.3	W	RLDCAQLKEKNQW		P20190716-07_FTMSms2hcd	33.442	31.1	1.8e-07	1	47123.7	MOUSE	2',3'-cyclic-nucleotide 3'-phosphodiesterase
[1]		P16330	63	74.5	8.98	5e-16	1000.49	2	-4.8	L	VLDDTNHERERLDQLF		P20190716-07_FTMSms2hcd	43.685	29.8	2.4e-07	1	47123.7	MOUSE	2',3'-cyclic-nucleotide 3'-phosphodiesterase
[1]		P16330	63	74.5	8.98	5e-16	826.419	2	-1.5	M	SSSGAKEKPELQFPF		P20190716-07_FTMSms2hcd	46.781	40.4	2.5e-07	1	47123.7	MOUSE	2',3'-cyclic-nucleotide 3'-phosphodiesterase
[1]		P16330	63	74.5	8.98	5e-16	679.038	3	-2.1	Y	GKGKPVPIHGSRKGGAMQIC	Methyl@C-term	P20190716-07_FTMSms2hcd	28.524	21.5	2.9e-07	1	47123.7	MOUSE	2',3'-cyclic-nucleotide 3'-phosphodiesterase
[1]		P16330	63	74.5	8.98	5e-16	358.208	3	-0.55	L	RGLPGSGKSTL		P20190716-07_FTMSms2hcd	27.843	26.4	3e-07	1	47123.7	MOUSE	2',3'-cyclic-nucleotide 3'-phosphodiesterase
[1]		P16330	63	74.5	8.98	5e-16	674.367	3	-0.93	Y	GKGKPVPIHGSRKGGAMQIC		P20190716-07_FTMSms2hcd	26.679	23.4	3.6e-07	1	47123.7	MOUSE	2',3'-cyclic-nucleotide 3'-phosphodiesterase
[1]		P16330	63	74.5	8.98	5e-16	776.341	2	-2.3	T	KFCDYGKAAGAEEY		P20190716-07_FTMSms2hcd	32.988	24.5	4.7e-07	1	47123.7	MOUSE	2',3'-cyclic-nucleotide 3'-phosphodiesterase
[1]		P16330	63	74.5	8.98	5e-16	597.849	2	-0.81	L	TKKMEVKAIF		P20190716-07_FTMSms2hcd	33.57	30.1	5.1e-07	1	47123.7	MOUSE	2',3'-cyclic-nucleotide 3'-phosphodiesterase
[1]		P16330	63	74.5	8.98	5e-16	355.198	3	-2.4	F	GKRPPGVLHC		P20190716-07_FTMSms2hcd	25.972	20.9	6.1e-07	1	47123.7	MOUSE	2',3'-cyclic-nucleotide 3'-phosphodiesterase
[1]		P16330	63	74.5	8.98	5e-16	1074.06	2	-0.01	L	RHFISGDEPKEKLELVSY		P20190716-07_FTMSms2hcd	37.525	34.2	6.4e-07	1	47123.7	MOUSE	2',3'-cyclic-nucleotide 3'-phosphodiesterase
[1]		P16330	63	74.5	8.98	5e-16	604.322	2	-4.3	Y	AQQEVVKRSY		P20190716-07_FTMSms2hcd	23.913	28.1	7.7e-07	1	47123.7	MOUSE	2',3'-cyclic-nucleotide 3'-phosphodiesterase
[1]		P16330	63	74.5	8.98	5e-16	480.789	2	-3.2	F	GKRPPGVLH		P20190716-07_FTMSms2hcd	22.95	27.2	8e-07	1	47123.7	MOUSE	2',3'-cyclic-nucleotide 3'-phosphodiesterase
[1]		P16330	63	74.5	8.98	5e-16	445.563	3	-3	L	ILEKYHDGTKM		P20190716-07_FTMSms2hcd	27.659	25.3	9e-07	1	47123.7	MOUSE	2',3'-cyclic-nucleotide 3'-phosphodiesterase
[1]		P16330	63	74.5	8.98	5e-16	579.3	2	-1.9	F	LEELGNHKAF		P20190716-07_FTMSms2hcd	31.3	51.5	1.1e-06	1	47123.7	MOUSE	2',3'-cyclic-nucleotide 3'-phosphodiesterase
[1]		P16330	63	74.5	8.98	5e-16	482.621	3	1.3	L	FILRGLPGSGKSTL		P20190716-07_FTMSms2hcd	44.7	22	1.1e-06	1	47123.7	MOUSE	2',3'-cyclic-nucleotide 3'-phosphodiesterase
[1]		P16330	63	74.5	8.98	5e-16	510.967	3	15	I	HGSRKGGAMQIC	Methyl@C-term;GeranylGeranyl@Neutral loss=25	P20190716-07_FTMSms2hcd	90.841	26.2	1.1e-06	1	47123.7	MOUSE	2',3'-cyclic-nucleotide 3'-phosphodiesterase
[1]		P16330	63	74.5	8.98	5e-16	655.786	2	-2.3	Y	HDGTKMVSADAY	Oxidation@6	P20190716-07_FTMSms2hcd	24.649	22.3	1.5e-06	1	47123.7	MOUSE	2',3'-cyclic-nucleotide 3'-phosphodiesterase
[1]		P16330	63	74.5	8.98	5e-16	859.45	2	3.3	K	GGSQGEAVGELPRGKLY		P20190716-07_FTMSms2hcd	35.908	22.2	2.1e-06	1	47123.7	MOUSE	2',3'-cyclic-nucleotide 3'-phosphodiesterase
[1]		P16330	63	74.5	8.98	5e-16	563.311	3	4.6	Y	FGKRPPGVLHCTTKF		P20190716-07_FTMSms2hcd	33.049	31.6	2.2e-06	1	47123.7	MOUSE	2',3'-cyclic-nucleotide 3'-phosphodiesterase
[1]		P16330	63	74.5	8.98	5e-16	927.479	2	-1.6	F	ISGDEPKEKLELVSYF		P20190716-07_FTMSms2hcd	50.387	45.6	2.9e-06	1	47123.7	MOUSE	2',3'-cyclic-nucleotide 3'-phosphodiesterase
[1]		P16330	63	74.5	8.98	5e-16	377.552	3	0.16	W	QLSADDLKKL		P20190716-07_FTMSms2hcd	36.713	24.1	3.2e-06	1	47123.7	MOUSE	2',3'-cyclic-nucleotide 3'-phosphodiesterase
[1]		P16330	63	74.5	8.98	5e-16	368.675	2	-2.9	L	HCTTKF		P20190716-07_FTMSms2hcd	23.681	15.1	3.8e-06	1	47123.7	MOUSE	2',3'-cyclic-nucleotide 3'-phosphodiesterase
[1]		P16330	63	74.5	8.98	5e-16	572.65	3	-2.3	L	SLTKKMEVKAIFTGY		P20190716-07_FTMSms2hcd	40.763	23.1	4.3e-06	1	47123.7	MOUSE	2',3'-cyclic-nucleotide 3'-phosphodiesterase
[1]		P16330	63	74.5	8.98	5e-16	516.293	3	2.3	I	HGSRKGGAMQIC	Methyl@C-term;GeranylGeranyl@Neutral loss=20;Oxidation@9	P20190716-07_FTMSms2hcd	86.115	24.9	5e-06	1	47123.7	MOUSE	2',3'-cyclic-nucleotide 3'-phosphodiesterase
[1]		P16330	63	74.5	8.98	5e-16	618.362	4	2.8	Y	YGKGKPVPIHGSRKGGAMQIC	Methyl@C-term;GeranylGeranyl@Neutral loss=46	P20190716-07_FTMSms2hcd	74.578	25.2	5.2e-06	1	47123.7	MOUSE	2',3'-cyclic-nucleotide 3'-phosphodiesterase
[1]		P16330	63	74.5	8.98	5e-16	853.944	2	-2.8	F	ISGDEPKEKLELVSY		P20190716-07_FTMSms2hcd	39.087	40.2	6.5e-06	1	47123.7	MOUSE	2',3'-cyclic-nucleotide 3'-phosphodiesterase
[1]		P16330	63	74.5	8.98	5e-16	698.878	2	1.7	F	GWFLTKKSSETL		P20190716-07_FTMSms2hcd	41.937	25.3	6.9e-06	1	47123.7	MOUSE	2',3'-cyclic-nucleotide 3'-phosphodiesterase
[1]		P16330	63	74.5	8.98	5e-16	1026.05	2	-2.6	Y	GKGKPVPIHGSRKGGAMQIC	Methyl@C-term;Oxidation@17	P20190716-07_FTMSms2hcd	25.724	28.8	6.9e-06	1	47123.7	MOUSE	2',3'-cyclic-nucleotide 3'-phosphodiesterase
[1]		P16330	63	74.5	8.98	5e-16	815.388	2	-3.8	F	SEAYKRLDEDLAGY		P20190716-07_FTMSms2hcd	38.763	23.7	8.6e-06	1	47123.7	MOUSE	2',3'-cyclic-nucleotide 3'-phosphodiesterase
[1]		P16330	63	74.5	8.98	5e-16	679.697	3	-3.3	Y	GKGKPVPIHGSRKGGAMQIC	Oxidation@17	P20190716-07_FTMSms2hcd	23.881	21.6	9e-06	1	47123.7	MOUSE	2',3'-cyclic-nucleotide 3'-phosphodiesterase
[1]		P16330	63	74.5	8.98	5e-16	739.369	2	-2.9	E	DTVATLHECKTLF		P20190716-07_FTMSms2hcd	46.31	20.2	1e-05	1	47123.7	MOUSE	2',3'-cyclic-nucleotide 3'-phosphodiesterase
[1]		P16330	63	74.5	8.98	5e-16	777.402	2	0.058	Y	KIIPGSRADFSEAY		P20190716-07_FTMSms2hcd	35.972	41.5	1e-05	1	47123.7	MOUSE	2',3'-cyclic-nucleotide 3'-phosphodiesterase
[1]		P16330	63	74.5	8.98	5e-16	538.816	2	3.4	Y	GKGKPVPIHGS		P20190716-07_FTMSms2hcd	21.693	17.5	1.1e-05	1	47123.7	MOUSE	2',3'-cyclic-nucleotide 3'-phosphodiesterase
[1]		P16330	63	74.5	8.98	5e-16	480.268	2	2.8	L	RGLPGSGKST		P20190716-07_FTMSms2hcd	22.015	15	1.2e-05	1	47123.7	MOUSE	2',3'-cyclic-nucleotide 3'-phosphodiesterase
[2]		B2RSH2	13	37	8.46	4.7e-15	963.951	2	2	M	KIIHEAGYSEEECKQY		P20190716-07_FTMSms2hcd	28.412	49.4	4.7e-15	1	40361.5	MOUSE	Guanine nucleotide-binding protein G(i) subunit alpha-1
[2]		B2RSH2	13	37	8.46	4.7e-15	965.571	2	-1.7	F	LNKKDLFEEKIKKSPL		P20190716-07_FTMSms2hcd	33.37	54.2	7.6e-11	1	40361.5	MOUSE	Guanine nucleotide-binding protein G(i) subunit alpha-1
[2]		B2RSH2	13	37	8.46	4.7e-15	866.487	2	0.11	L	LLLGAGESGKSTIVKQM		P20190716-07_FTMSms2hcd	39.499	48.8	1.4e-10	4	40361.5	MOUSE	Guanine nucleotide-binding protein G(i) subunit alpha-1
[2]		B2RSH2	13	37	8.46	4.7e-15	711.354	2	-2.8	L	SAEDKAAVERSKM		P20190716-07_FTMSms2hcd	23.133	36.7	3.5e-10	2	40361.5	MOUSE	Guanine nucleotide-binding protein G(i) subunit alpha-1
[2]		B2RSH2	13	37	8.46	4.7e-15	628.017	6	16	Y	SNTIQSIIAIIRAMGRLKIDFGDSARADDARQLF		P20190716-07_FTMSms2hcd	75.892	27.2	8.7e-10	1	40361.5	MOUSE	Guanine nucleotide-binding protein G(i) subunit alpha-1
[2]		B2RSH2	13	37	8.46	4.7e-15	614.287	2	-1.1	F	TCATDTKNVQF		P20190716-07_FTMSms2hcd	31.27	28.9	2.7e-09	4	40361.5	MOUSE	Guanine nucleotide-binding protein G(i) subunit alpha-1
[2]		B2RSH2	13	37	8.46	4.7e-15	809.944	2	-1.9	L	LLGAGESGKSTIVKQM		P20190716-07_FTMSms2hcd	34.594	50.4	2.1e-08	4	40361.5	MOUSE	Guanine nucleotide-binding protein G(i) subunit alpha-1
[2]		B2RSH2	13	37	8.46	4.7e-15	616.339	2	2	R	VKTTGIVETHF		P20190716-07_FTMSms2hcd	34.235	28.9	2.2e-08	2	40361.5	MOUSE	Guanine nucleotide-binding protein G(i) subunit alpha-1
[2]		B2RSH2	13	37	8.46	4.7e-15	438.562	3	-0.41	F	TFKDLHFKMF		P20190716-07_FTMSms2hcd	45.938	24.8	4.7e-07	1	40361.5	MOUSE	Guanine nucleotide-binding protein G(i) subunit alpha-1
[2]		B2RSH2	13	37	8.46	4.7e-15	454.236	2	-2.1	F	TFKDLHF		P20190716-07_FTMSms2hcd	38.779	32.2	9.5e-07	1	40361.5	MOUSE	Guanine nucleotide-binding protein G(i) subunit alpha-1
[2]		B2RSH2	13	37	8.46	4.7e-15	452.233	2	1.2	T	TGIVETHF		P20190716-07_FTMSms2hcd	36.186	21.2	5.1e-06	2	40361.5	MOUSE	Guanine nucleotide-binding protein G(i) subunit alpha-1
[2]		B2RSH2	13	37	8.46	4.7e-15	696.859	2	-2.6	L	GAGESGKSTIVKQM		P20190716-07_FTMSms2hcd	26.677	19.3	7e-06	4	40361.5	MOUSE	Guanine nucleotide-binding protein G(i) subunit alpha-1
[2]		B2RSH2	13	37	8.46	4.7e-15	411.985	4	-0.15	L	RTRVKTTGIVETHF		P20190716-07_FTMSms2hcd	30.123	18.5	7.4e-06	2	40361.5	MOUSE	Guanine nucleotide-binding protein G(i) subunit alpha-1
[2-1]	1	Q9DC51	9	20.1	6.03	1.4e-10	866.487	2	0.11	L	LLLGAGESGKSTIVKQM		P20190716-07_FTMSms2hcd	39.499	48.8	1.4e-10	4	40538.5	MOUSE	Guanine nucleotide-binding protein G(k) subunit alpha
[2-1]	1	Q9DC51	9	20.1	6.03	1.4e-10	711.354	2	-2.8	L	SAEDKAAVERSKM		P20190716-07_FTMSms2hcd	23.133	36.7	3.5e-10	2	40538.5	MOUSE	Guanine nucleotide-binding protein G(k) subunit alpha
[2-1]	1	Q9DC51	9	20.1	6.03	1.4e-10	614.287	2	-1.1	F	TCATDTKNVQF		P20190716-07_FTMSms2hcd	31.27	28.9	2.7e-09	4	40538.5	MOUSE	Guanine nucleotide-binding protein G(k) subunit alpha
[2-1]	1	Q9DC51	9	20.1	6.03	1.4e-10	809.944	2	-1.9	L	LLGAGESGKSTIVKQM		P20190716-07_FTMSms2hcd	34.594	50.4	2.1e-08	4	40538.5	MOUSE	Guanine nucleotide-binding protein G(k) subunit alpha
[2-1]	1	Q9DC51	9	20.1	6.03	1.4e-10	616.339	2	2	R	VKTTGIVETHF		P20190716-07_FTMSms2hcd	34.235	28.9	2.2e-08	2	40538.5	MOUSE	Guanine nucleotide-binding protein G(k) subunit alpha
[2-1]	1	Q9DC51	9	20.1	6.03	1.4e-10	452.233	2	1.2	T	TGIVETHF		P20190716-07_FTMSms2hcd	36.186	21.2	5.1e-06	2	40538.5	MOUSE	Guanine nucleotide-binding protein G(k) subunit alpha
[2-1]	1	Q9DC51	9	20.1	6.03	1.4e-10	490.291	4	0.43	F	LNKKDLFEEKIKRSPL		P20190716-07_FTMSms2hcd	33.65	28.8	6.2e-06	1	40538.5	MOUSE	Guanine nucleotide-binding protein G(k) subunit alpha
[2-1]	1	Q9DC51	9	20.1	6.03	1.4e-10	696.859	2	-2.6	L	GAGESGKSTIVKQM		P20190716-07_FTMSms2hcd	26.677	19.3	7e-06	4	40538.5	MOUSE	Guanine nucleotide-binding protein G(k) subunit alpha
[2-1]	1	Q9DC51	9	20.1	6.03	1.4e-10	411.985	4	-0.15	L	RTRVKTTGIVETHF		P20190716-07_FTMSms2hcd	30.123	18.5	7.4e-06	2	40538.5	MOUSE	Guanine nucleotide-binding protein G(k) subunit alpha
[2-2]	1	Q3V3I2	4	11.3	6.03	1.4e-10	866.487	2	0.11	L	LLLGAGESGKSTIVKQM		P20190716-07_FTMSms2hcd	39.499	48.8	1.4e-10	4	40316.3	MOUSE	Guanine nucleotide-binding protein G(t) subunit alpha-3
[2-2]	1	Q3V3I2	4	11.3	6.03	1.4e-10	809.944	2	-1.9	L	LLGAGESGKSTIVKQM		P20190716-07_FTMSms2hcd	34.594	50.4	2.1e-08	4	40316.3	MOUSE	Guanine nucleotide-binding protein G(t) subunit alpha-3
[2-2]	1	Q3V3I2	4	11.3	6.03	1.4e-10	653.854	4	9.5	Y	VPNEQDVLHSRVKTTGIIETQFS	Methyl@C-term	P20190716-07_FTMSms2hcd	68.313	24	6.6e-06	1	40316.3	MOUSE	Guanine nucleotide-binding protein G(t) subunit alpha-3
[2-2]	1	Q3V3I2	4	11.3	6.03	1.4e-10	696.859	2	-2.6	L	GAGESGKSTIVKQM		P20190716-07_FTMSms2hcd	26.677	19.3	7e-06	4	40316.3	MOUSE	Guanine nucleotide-binding protein G(t) subunit alpha-3
[3]		P63001	8	41.7	7.21	9.8e-13	1290.08	2	-19	Y	SANVMVDGKPVNLGLWDTAGQEDY		P20190716-07_FTMSms2hcd	56.445	35.4	9.8e-13	2	21450.3	MOUSE	Ras-related C3 botulinum toxin substrate 1
[3]		P63001	8	41.7	7.21	9.8e-13	868.422	2	2.9	F	DNYSANVMVDGKPVNL		P20190716-07_FTMSms2hcd	45.959	35.7	2.1e-11	2	21450.3	MOUSE	Ras-related C3 botulinum toxin substrate 1
[3]		P63001	8	41.7	7.21	9.8e-13	850.442	2	-4.6	Y	SANVMVDGKPVNLGLW		P20190716-07_FTMSms2hcd	56.971	41.5	1.8e-10	2	21450.3	MOUSE	Ras-related C3 botulinum toxin substrate 1
[3]		P63001	8	41.7	7.21	9.8e-13	590.824	2	0.4	L	AMAKEIGAVKY		P20190716-07_FTMSms2hcd	31.55	43.6	2e-10	1	21450.3	MOUSE	Ras-related C3 botulinum toxin substrate 1
[3]		P63001	8	41.7	7.21	9.8e-13	894.963	2	-1.9	W	YPEVRHHCPNTPIIL		P20190716-07_FTMSms2hcd	38.399	40.7	6.5e-10	1	21450.3	MOUSE	Ras-related C3 botulinum toxin substrate 1
[3]		P63001	8	41.7	7.21	9.8e-13	898.982	2	16	L	AMAKEIGAVKYLECSAL		P20190716-07_FTMSms2hcd	50.098	33.1	6.4e-08	1	21450.3	MOUSE	Ras-related C3 botulinum toxin substrate 1
[3]		P63001	8	41.7	7.21	9.8e-13	824.9	2	-0.25	W	DTAGQEDYDRLRPL		P20190716-07_FTMSms2hcd	37.556	24.5	6e-07	9	21450.3	MOUSE	Ras-related C3 botulinum toxin substrate 1
[3]		P63001	8	41.7	7.21	9.8e-13	564.301	3	-1.1	F	SLVSPASFENVRAKW		P20190716-07_FTMSms2hcd	48.313	34	5.4e-06	2	21450.3	MOUSE	Ras-related C3 botulinum toxin substrate 1
[3-1]	6	Q9QUI0	7	46.6	7.2	9.9e-13	679.596	4	11	C	FSIDSPDSLENIPEKWTPEVKHF		P20190716-07_FTMSms2hcd	54.62	51.5	9.9e-13	2	21782.4	MOUSE	Transforming protein RhoA
[3-1]	6	Q9QUI0	7	46.6	7.2	9.9e-13	856.771	3	15	F	SIDSPDSLENIPEKWTPEVKHF		P20190716-07_FTMSms2hcd	50.027	45.6	5.3e-11	2	21782.4	MOUSE	Transforming protein RhoA
[3-1]	6	Q9QUI0	7	46.6	7.2	9.9e-13	865.425	2	8.3	F	SIDSPDSLENIPEKW		P20190716-07_FTMSms2hcd	50.492	47.8	1.8e-10	2	21782.4	MOUSE	Transforming protein RhoA
[3-1]	6	Q9QUI0	7	46.6	7.2	9.9e-13	640.639	3	1.2	F	GYMECSAKTKDGVREVF		P20190716-07_FTMSms2hcd	36.4	27.6	8.5e-09	1	21782.4	MOUSE	Transforming protein RhoA
[3-1]	6	Q9QUI0	7	46.6	7.2	9.9e-13	651.336	4	0.051	L	AKMKQEPVKPEEGRDMANRIGAF		P20190716-07_FTMSms2hcd	33.165	31.4	4e-08	1	21782.4	MOUSE	Transforming protein RhoA
[3-1]	6	Q9QUI0	7	46.6	7.2	9.9e-13	707.873	2	-2.5	Y	VADIEVDGKQVEL		P20190716-07_FTMSms2hcd	47.285	38.2	1.1e-07	2	21782.4	MOUSE	Transforming protein RhoA
[3-1]	6	Q9QUI0	7	46.6	7.2	9.9e-13	824.9	2	-0.25	W	DTAGQEDYDRLRPL		P20190716-07_FTMSms2hcd	37.556	24.5	6e-07	9	21782.4	MOUSE	Transforming protein RhoA
[3-2]	6	P62746	7	51	6.99	2.5e-12	675.591	4	3.3	C	FSVDSPDSLENIPEKWVPEVKHF		P20190716-07_FTMSms2hcd	56.755	46	2.5e-12	1	22123.6	MOUSE	Rho-related GTP-binding protein RhoB
[3-2]	6	P62746	7	51	6.99	2.5e-12	858.41	2	0.15	F	SVDSPDSLENIPEKW		P20190716-07_FTMSms2hcd	48.754	35	1.1e-08	1	22123.6	MOUSE	Rho-related GTP-binding protein RhoB
[3-2]	6	P62746	7	51	6.99	2.5e-12	707.873	2	-2.5	Y	VADIEVDGKQVEL		P20190716-07_FTMSms2hcd	47.285	38.2	1.1e-07	2	22123.6	MOUSE	Rho-related GTP-binding protein RhoB
[3-2]	6	P62746	7	51	6.99	2.5e-12	465.983	4	-2.4	L	ARMKQEPVRTDDGRAM		P20190716-07_FTMSms2hcd	23.608	28.1	1.2e-07	1	22123.6	MOUSE	Rho-related GTP-binding protein RhoB
[3-2]	6	P62746	7	51	6.99	2.5e-12	824.9	2	-0.25	W	DTAGQEDYDRLRPL		P20190716-07_FTMSms2hcd	37.556	24.5	6e-07	9	22123.6	MOUSE	Rho-related GTP-binding protein RhoB
[3-2]	6	P62746	7	51	6.99	2.5e-12	670.696	3	-0.36	L	VANKKDLRSDEHVRTEL		P20190716-07_FTMSms2hcd	26.272	38.6	3.6e-06	1	22123.6	MOUSE	Rho-related GTP-binding protein RhoB
[3-2]	6	P62746	7	51	6.99	2.5e-12	658.66	3	0.58	Y	DYLECSAKTKEGVREVF		P20190716-07_FTMSms2hcd	39.918	26	1e-05	1	22123.6	MOUSE	Rho-related GTP-binding protein RhoB
[3-3]	4	P60766	5	36.1	6.44	2.5e-11	807.079	3	-0.36	F	ENVKEKWVPEITHHCPKTPF		P20190716-07_FTMSms2hcd	39.736	44.1	2.5e-11	1	21258.8	MOUSE	Cell division control protein 42 homolog
[3-3]	4	P60766	5	36.1	6.44	2.5e-11	599.346	3	-2.7	L	AKNKQKPITPETAEKL		P20190716-07_FTMSms2hcd	26.9	48.6	5.9e-10	1	21258.8	MOUSE	Cell division control protein 42 homolog
[3-3]	4	P60766	5	36.1	6.44	2.5e-11	1063.6	2	11	F	LLVGTQIDLRDDPSTIEKL		P20190716-07_FTMSms2hcd	52.342	34.8	2e-09	1	21258.8	MOUSE	Cell division control protein 42 homolog
[3-3]	4	P60766	5	36.1	6.44	2.5e-11	824.9	2	-0.25	F	DTAGQEDYDRLRPL		P20190716-07_FTMSms2hcd	37.556	24.5	6e-07	9	21258.8	MOUSE	Cell division control protein 42 homolog
[3-3]	4	P60766	5	36.1	6.44	2.5e-11	741.93	2	-0.33	N	KQKPITPETAEKL		P20190716-07_FTMSms2hcd	28.338	21.5	5.8e-06	1	21258.8	MOUSE	Cell division control protein 42 homolog
[3-4]	3	Q62159	4	19.2	7.2	9.9e-13	679.596	4	11	C	FSIDSPDSLENIPEKWTPEVKHF		P20190716-07_FTMSms2hcd	54.62	51.5	9.9e-13	2	22006.6	MOUSE	Rho-related GTP-binding protein RhoC
[3-4]	3	Q62159	4	19.2	7.2	9.9e-13	856.771	3	15	F	SIDSPDSLENIPEKWTPEVKHF		P20190716-07_FTMSms2hcd	50.027	45.6	5.3e-11	2	22006.6	MOUSE	Rho-related GTP-binding protein RhoC
[3-4]	3	Q62159	4	19.2	7.2	9.9e-13	865.425	2	8.3	F	SIDSPDSLENIPEKW		P20190716-07_FTMSms2hcd	50.492	47.8	1.8e-10	2	22006.6	MOUSE	Rho-related GTP-binding protein RhoC
[3-4]	3	Q62159	4	19.2	7.2	9.9e-13	824.9	2	-0.25	W	DTAGQEDYDRLRPL		P20190716-07_FTMSms2hcd	37.556	24.5	6e-07	9	22006.6	MOUSE	Rho-related GTP-binding protein RhoC
[4]		P63213	7	66.2	7.16	1.2e-12	1169.62	2	1.5	L	KMEANIDRIKVSKAAADLMAY		P20190716-07_FTMSms2hcd	43.89	43.6	1.2e-12	1	7850.2	MOUSE	Guanine nucleotide-binding protein G(I)/G(S)/G(O) subunit gamma-2
[4]		P63213	7	66.2	7.16	1.2e-12	978.521	2	-7.9	-	MASNNTASIAQARKLVEQL	Met-loss+Acetyl@1	P20190716-07_FTMSms2hcd	55.082	67.6	1e-11	1	7850.2	MOUSE	Guanine nucleotide-binding protein G(I)/G(S)/G(O) subunit gamma-2
[4]		P63213	7	66.2	7.16	1.2e-12	486.261	2	0.81	F	REKKFFC	Methyl@C-term	P20190716-07_FTMSms2hcd	93.4	29	7.7e-10	3	7850.2	MOUSE	Guanine nucleotide-binding protein G(I)/G(S)/G(O) subunit gamma-2
[4]		P63213	7	66.2	7.16	1.2e-12	743.904	2	2.3	-	MASNNTASIAQARKL	Met-loss+Acetyl@1	P20190716-07_FTMSms2hcd	32.989	32.8	5.7e-09	1	7850.2	MOUSE	Guanine nucleotide-binding protein G(I)/G(S)/G(O) subunit gamma-2
[4]		P63213	7	66.2	7.16	1.2e-12	1052.57	2	-0.47	L	KMEANIDRIKVSKAAADLM		P20190716-07_FTMSms2hcd	39.179	34.1	9.8e-09	1	7850.2	MOUSE	Guanine nucleotide-binding protein G(I)/G(S)/G(O) subunit gamma-2
[4]		P63213	7	66.2	7.16	1.2e-12	1040.05	2	-0.28	M	EANIDRIKVSKAAADLMAY		P20190716-07_FTMSms2hcd	44.712	39.6	3.7e-08	1	7850.2	MOUSE	Guanine nucleotide-binding protein G(I)/G(S)/G(O) subunit gamma-2
[4]		P63213	7	66.2	7.16	1.2e-12	415.259	3	-0.63	F	REKKFFC	Methyl@C-term;GeranylGeranyl@Neutral loss=25	P20190716-07_FTMSms2hcd	93.574	26.1	1.2e-06	3	7850.2	MOUSE	Guanine nucleotide-binding protein G(I)/G(S)/G(O) subunit gamma-2
[4-1]	3	P63216	5	28	4.81	7.7e-10	486.261	2	0.81	F	REKKFFC	Methyl@C-term	P20190716-07_FTMSms2hcd	93.4	29	7.7e-10	3	8304.8	MOUSE	Guanine nucleotide-binding protein G(I)/G(S)/G(O) subunit gamma-3
[4-1]	3	P63216	5	28	4.81	7.7e-10	651.881	2	-1.6	C	RIKVSKAAADLM		P20190716-07_FTMSms2hcd	31.78	31.7	3.2e-09	1	8304.8	MOUSE	Guanine nucleotide-binding protein G(I)/G(S)/G(O) subunit gamma-3
[4-1]	3	P63216	5	28	4.81	7.7e-10	791.934	2	-0.77	C	RIKVSKAAADLMTY	Oxidation@12	P20190716-07_FTMSms2hcd	31.168	27.9	3.1e-08	1	8304.8	MOUSE	Guanine nucleotide-binding protein G(I)/G(S)/G(O) subunit gamma-3
[4-1]	3	P63216	5	28	4.81	7.7e-10	415.259	3	-0.63	F	REKKFFC	Methyl@C-term;GeranylGeranyl@Neutral loss=25	P20190716-07_FTMSms2hcd	93.574	26.1	1.2e-06	3	8304.8	MOUSE	Guanine nucleotide-binding protein G(I)/G(S)/G(O) subunit gamma-3
[4-1]	3	P63216	5	28	4.81	7.7e-10	783.937	2	-0.064	C	RIKVSKAAADLMTY		P20190716-07_FTMSms2hcd	36.417	24.5	4.4e-06	1	8304.8	MOUSE	Guanine nucleotide-binding protein G(I)/G(S)/G(O) subunit gamma-3
[5]		P51150	5	22.7	10.89	1.5e-19	614.381	4	0.33	-	MTSRKKVLLKVIILGDSGVGKTSL	Met-loss+Acetyl@1	P20190716-07_FTMSms2hcd	46.153	53.8	1.5e-19	1	23490	MOUSE	Ras-related protein Rab-7a
[5]		P51150	5	22.7	10.89	1.5e-19	752.134	3	1.3	-	MTSRKKVLLKVIILGDSGVGKT	Met-loss+Acetyl@1	P20190716-07_FTMSms2hcd	41.824	35.4	2.1e-12	1	23490	MOUSE	Ras-related protein Rab-7a
[5]		P51150	5	22.7	10.89	1.5e-19	809.466	2	0.57	L	KVIILGDSGVGKTSLM		P20190716-07_FTMSms2hcd	44.048	37.8	8.4e-11	1	23490	MOUSE	Ras-related protein Rab-7a
[5]		P51150	5	22.7	10.89	1.5e-19	729.389	2	0.44	L	GNKIDLENRQVAT		P20190716-07_FTMSms2hcd	28.962	25.7	5.5e-07	1	23490	MOUSE	Ras-related protein Rab-7a
[5]		P51150	5	22.7	10.89	1.5e-19	543.794	2	-1.3	Y	NEFPEPIKL		P20190716-07_FTMSms2hcd	48.366	27.6	3.6e-06	1	23490	MOUSE	Ras-related protein Rab-7a
[6]		P62835	5	47.8	6.48	4.2e-12	957.811	3	0.12	L	VGNKCDLEDERVVGKEQGQNLARQW		P20190716-07_FTMSms2hcd	37.057	33.5	4.2e-12	2	20987.4	MOUSE	Ras-related protein Rap-1A
[6]		P62835	5	47.8	6.48	4.2e-12	518.595	4	0.48	N	RKTPVEKKKPKKKSC	Methyl@C-term;GeranylGeranyl@Neutral loss=40	P20190716-07_FTMSms2hcd	53.058	26	9.6e-11	1	20987.4	MOUSE	Ras-related protein Rap-1A
[6]		P62835	5	47.8	6.48	4.2e-12	1001.98	2	-1.4	F	VQGIFVEKYDPTIEDSY		P20190716-07_FTMSms2hcd	50.371	35.9	9.7e-11	2	20987.4	MOUSE	Ras-related protein Rap-1A
[6]		P62835	5	47.8	6.48	4.2e-12	692.928	2	-2.2	Y	KLVVLGSGGVGKSAL		P20190716-07_FTMSms2hcd	39.132	31	1.4e-08	2	20987.4	MOUSE	Ras-related protein Rap-1A
[6]		P62835	5	47.8	6.48	4.2e-12	921.486	2	0.63	F	LESSAKSKINVNEIFY		P20190716-07_FTMSms2hcd	43.437	36.2	4.6e-06	2	20987.4	MOUSE	Ras-related protein Rap-1A
[7]		Q61411	4	26.5	6.92	3.3e-12	840.406	2	1.3	F	AINNTKSFEDIHQY		P20190716-07_FTMSms2hcd	34.348	44.3	3.3e-12	1	21298.3	MOUSE	GTPase HRas
[7]		Q61411	4	26.5	6.92	3.3e-12	677.925	2	1.1	Y	KLVVVGAGGVGKSAL		P20190716-07_FTMSms2hcd	36.977	36.6	9.3e-11	3	21298.3	MOUSE	GTPase HRas
[7]		Q61411	4	26.5	6.92	3.3e-12	1270.6	2	0.39	L	TIQLIQNHFVDEYDPTIEDSY		P20190716-07_FTMSms2hcd	57.084	26.3	2.6e-08	3	21298.3	MOUSE	GTPase HRas
[7]		Q61411	4	26.5	6.92	3.3e-12	1042.95	2	-4.1	L	IQNHFVDEYDPTIEDSY		P20190716-07_FTMSms2hcd	46.201	20.7	1.1e-07	3	21298.3	MOUSE	GTPase HRas
[7-1]	1	P32883	4	26.5	6.87	4.1e-12	844.903	2	-2	F	AINNTKSFEDIHHY		P20190716-07_FTMSms2hcd	31.027	44.6	4.1e-12	1	21656	MOUSE	GTPase KRas
[7-1]	1	P32883	4	26.5	6.87	4.1e-12	677.925	2	1.1	Y	KLVVVGAGGVGKSAL		P20190716-07_FTMSms2hcd	36.977	36.6	9.3e-11	3	21656	MOUSE	GTPase KRas
[7-1]	1	P32883	4	26.5	6.87	4.1e-12	1270.6	2	0.39	L	TIQLIQNHFVDEYDPTIEDSY		P20190716-07_FTMSms2hcd	57.084	26.3	2.6e-08	3	21656	MOUSE	GTPase KRas
[7-1]	1	P32883	4	26.5	6.87	4.1e-12	1042.95	2	-4.1	L	IQNHFVDEYDPTIEDSY		P20190716-07_FTMSms2hcd	46.201	20.7	1.1e-07	3	21656	MOUSE	GTPase KRas
[8]		Q80ZJ1	3	33.9	7.13	1.4e-12	941.136	3	13	F	METSAKSKTMVDELFAEIVRQMNY		P20190716-07_FTMSms2hcd	68.904	62.5	1.4e-12	1	20642.7	MOUSE	Ras-related protein Rap-2a
[8]		Q80ZJ1	3	33.9	7.13	1.4e-12	888.456	3	5.1	Y	RKEIEVDSSPSVLEILDTAGTEQF		P20190716-07_FTMSms2hcd	61.924	62.7	3e-11	3	20642.7	MOUSE	Ras-related protein Rap-2a
[8]		Q80ZJ1	3	33.9	7.13	1.4e-12	817.914	2	0.16	Y	SLVNQQSFQDIKPM		P20190716-07_FTMSms2hcd	45.772	38.6	1.1e-09	3	20642.7	MOUSE	Ras-related protein Rap-2a
[8-1]	1	P61226	3	33.9	6.4	3e-11	888.456	3	5.1	Y	RKEIEVDSSPSVLEILDTAGTEQF		P20190716-07_FTMSms2hcd	61.924	62.7	3e-11	3	20504.5	MOUSE	Ras-related protein Rap-2b
[8-1]	1	P61226	3	33.9	6.4	3e-11	817.914	2	0.16	Y	SLVNQQSFQDIKPM		P20190716-07_FTMSms2hcd	45.772	38.6	1.1e-09	3	20504.5	MOUSE	Ras-related protein Rap-2b
[8-1]	1	P61226	3	33.9	6.4	3e-11	694.341	4	-3.1	F	METSAKNKASVDELFAEIVRQMNY		P20190716-07_FTMSms2hcd	63.246	38.1	2.1e-09	1	20504.5	MOUSE	Ras-related protein Rap-2b
[8-2]	1	Q8BU31	3	33.9	6.4	3e-11	888.456	3	5.1	Y	RKEIEVDSSPSVLEILDTAGTEQF		P20190716-07_FTMSms2hcd	61.924	62.7	3e-11	3	20745	MOUSE	Ras-related protein Rap-2c
[8-2]	1	Q8BU31	3	33.9	6.4	3e-11	817.914	2	0.16	Y	SLVNQQSFQDIKPM		P20190716-07_FTMSms2hcd	45.772	38.6	1.1e-09	3	20745	MOUSE	Ras-related protein Rap-2c
[8-2]	1	Q8BU31	3	33.9	6.4	3e-11	702.598	4	11	F	METSAKSKSMVDELFAEIVRQMNY		P20190716-07_FTMSms2hcd	69.123	35.7	6.2e-09	1	20745	MOUSE	Ras-related protein Rap-2c
[9]		Q9DAS9	4	38.9	5.33	2.9e-09	521.295	4	10	L	MGIPTSENPFKDKKTC	Methyl@C-term;GeranylGeranyl@Neutral loss	P20190716-07_FTMSms2hcd	86.118	40.1	2.9e-09	1	7997.3	MOUSE	Guanine nucleotide-binding protein G(I)/G(S)/G(O) subunit gamma-12
[9]		Q9DAS9	4	38.9	5.33	2.9e-09	578.755	2	-2.3	Y	CEEHARSDPL		P20190716-07_FTMSms2hcd	25.258	27.5	2.2e-08	1	7997.3	MOUSE	Guanine nucleotide-binding protein G(I)/G(S)/G(O) subunit gamma-12
[9]		Q9DAS9	4	38.9	5.33	2.9e-09	488.536	4	13	M	GIPTSENPFKDKKTC	Methyl@C-term;GeranylGeranyl@Neutral loss	P20190716-07_FTMSms2hcd	84.17	39.8	1.1e-06	1	7997.3	MOUSE	Guanine nucleotide-binding protein G(I)/G(S)/G(O) subunit gamma-12
[9]		Q9DAS9	4	38.9	5.33	2.9e-09	703.803	2	-0.84	M	SYCEEHARSDPL		P20190716-07_FTMSms2hcd	28.919	14.3	5.7e-06	1	7997.3	MOUSE	Guanine nucleotide-binding protein G(I)/G(S)/G(O) subunit gamma-12
[10]		P61953	3	37	6.33	4.1e-11	644.743	5	-3.3	Y	IEERSGEDPLVKGIPEDKNPFKEKGSC	Methyl@C-term;Farnesyl@Neutral loss=80	P20190716-07_FTMSms2hcd	64.7	49.1	4.1e-11	1	8480.9	MOUSE	Guanine nucleotide-binding protein G(I)/G(S)/G(O) subunit gamma-11
[10]		P61953	3	37	6.33	4.1e-11	790.402	3	-2.7	Y	IEERSGEDPLVKGIPEDKNPF		P20190716-07_FTMSms2hcd	41.72	38.5	7.9e-10	2	8480.9	MOUSE	Guanine nucleotide-binding protein G(I)/G(S)/G(O) subunit gamma-11
[10]		P61953	3	37	6.33	4.1e-11	641.948	5	9.2	Y	IEERSGEDPLVKGIPEDKNPFKEKGSC	Farnesyl@Neutral loss=68	P20190716-07_FTMSms2hcd	61.972	29.3	3.9e-07	1	8480.9	MOUSE	Guanine nucleotide-binding protein G(I)/G(S)/G(O) subunit gamma-11
[11]		P61021	4	19.5	3.68	8.2e-09	684.312	2	-4.6	F	EIWDTAGQERY		P20190716-07_FTMSms2hcd	38.701	25.9	8.2e-09	3	23707	MOUSE	Ras-related protein Rab-5B
[11]		P61021	4	19.5	3.68	8.2e-09	711.937	2	-1.2	F	LAIAKKLPKSEPQ		P20190716-07_FTMSms2hcd	28.002	22.6	1.8e-07	1	23707	MOUSE	Ras-related protein Rab-5B
[11]		P61021	4	19.5	3.68	8.2e-09	524.301	2	0.54	Y	RGAQAAIVVY		P20190716-07_FTMSms2hcd	35.581	17.3	3.7e-06	3	23707	MOUSE	Ras-related protein Rab-5B
[11]		P61021	4	19.5	3.68	8.2e-09	491.229	2	1.9	Y	HSLAPMYY		P20190716-07_FTMSms2hcd	37.878	20.9	1.2e-05	4	23707	MOUSE	Ras-related protein Rab-5B
[11-1]	1	Q9CQD1	4	20	3.68	8.2e-09	684.312	2	-4.6	F	EIWDTAGQERY		P20190716-07_FTMSms2hcd	38.701	25.9	8.2e-09	3	23598.8	MOUSE	Ras-related protein Rab-5A
[11-1]	1	Q9CQD1	4	20	3.68	8.2e-09	524.301	2	0.54	Y	RGAQAAIVVY		P20190716-07_FTMSms2hcd	35.581	17.3	3.7e-06	3	23598.8	MOUSE	Ras-related protein Rab-5A
[11-1]	1	Q9CQD1	4	20	3.68	8.2e-09	560.937	3	-0.88	Y	DITNEESFARAKNW		P20190716-07_FTMSms2hcd	39.593	23.9	4e-06	1	23598.8	MOUSE	Ras-related protein Rab-5A
[11-1]	1	Q9CQD1	4	20	3.68	8.2e-09	491.229	2	1.9	Y	HSLAPMYY		P20190716-07_FTMSms2hcd	37.878	20.9	1.2e-05	4	23598.8	MOUSE	Ras-related protein Rab-5A
[12]		P61027	2	23	5.78	1.9e-10	1090.57	3	13	L	TLAEDILRKTPVKEPNSENVDISSGGGVTGW		P20190716-07_FTMSms2hcd	52.196	38.1	1.9e-10	1	22541.1	MOUSE	Ras-related protein Rab-10
[12]		P61027	2	23	5.78	1.9e-10	920.935	2	0.81	W	LRNIDEHANEDVERM		P20190716-07_FTMSms2hcd	29.663	22.6	4.5e-08	1	22541.1	MOUSE	Ras-related protein Rab-10
[13]		Q80SZ7	2	22.1	5.54	6.1e-10	780.947	2	1.2	N	RVKVSQAAADLKQF		P20190716-07_FTMSms2hcd	34.095	38.4	6.1e-10	1	7318.5	MOUSE	Guanine nucleotide-binding protein G(I)/G(S)/G(O) subunit gamma-5
[13]		Q80SZ7	2	22.1	5.54	6.1e-10	837.969	2	1	L	NRVKVSQAAADLKQF		P20190716-07_FTMSms2hcd	34.149	29.2	2.7e-07	1	7318.5	MOUSE	Guanine nucleotide-binding protein G(I)/G(S)/G(O) subunit gamma-5
[14]		P84096	2	19.9	5.11	5.6e-10	1312.63	2	12	Y	SAQSAVDGRTVNLNLWDTAGQEEY		P20190716-07_FTMSms2hcd	52.739	33.9	5.6e-10	1	21308.7	MOUSE	Rho-related GTP-binding protein RhoG
[14]		P84096	2	19.9	5.11	5.6e-10	771.436	2	-0.038	L	VGTKKDLRAQPDTL		P20190716-07_FTMSms2hcd	27.024	29.5	2.7e-08	1	21308.7	MOUSE	Rho-related GTP-binding protein RhoG
[15]		P63011	2	11.4	4.74	2.4e-08	782.901	2	-0.92	F	EASAKDNINVKQTF		P20190716-07_FTMSms2hcd	31.056	39	2.4e-08	1	24970.1	MOUSE	Ras-related protein Rab-3A
[15]		P63011	2	11.4	4.74	2.4e-08	683.823	2	0.38	L	QIWDTAGQERY		P20190716-07_FTMSms2hcd	37.575	20.7	5.7e-07	7	24970.1	MOUSE	Ras-related protein Rab-3A
[16]		P14733	2	4.1	3.4	9.4e-08	534.626	3	3	F	HQQGAPRASNKSC	Methyl@C-term;Farnesyl@Neutral loss=51	P20190716-07_FTMSms2hcd	59.919	28.9	9.4e-08	1	66786.1	MOUSE	Lamin-B1
[16]		P14733	2	4.1	3.4	9.4e-08	457.924	3	-1.2	Y	RKLLEGEEERL		P20190716-07_FTMSms2hcd	30.835	19.4	5.5e-06	3	66786.1	MOUSE	Lamin-B1
[16-1]	1	P48678	2	3.3	3.29	1.3e-07	701.819	2	-2	L	RAQHEDQVEQY		P20190716-07_FTMSms2hcd	23.785	28.5	1.3e-07	1	74238.2	MOUSE	Prelamin-A/C
[16-1]	1	P48678	2	3.3	3.29	1.3e-07	457.924	3	-1.2	Y	RKLLEGEEERL		P20190716-07_FTMSms2hcd	30.835	19.4	5.5e-06	3	74238.2	MOUSE	Prelamin-A/C
[17]		Q9D1G1	2	16.4	2.95	6.6e-07	685.749	3	-0.45	F	KIRTIELDGKTIKLQIW		P20190716-07_FTMSms2hcd	48.625	23.6	6.6e-07	1	22187.3	MOUSE	Ras-related protein Rab-1B
[17]		Q9D1G1	2	16.4	2.95	6.6e-07	877.423	2	-2.5	F	LETSAKNATNVEQAFM		P20190716-07_FTMSms2hcd	42.399	28.9	4.2e-06	1	22187.3	MOUSE	Ras-related protein Rab-1B
[18]		Q91V41	1	13.5	5.1	1e-09	996.505	3	2.6	Y	QNIQDGSLDLNAAESGVQHKPSAPQGGRL		P20190716-07_FTMSms2hcd	37.946	35.2	1e-09	1	23897.2	MOUSE	Ras-related protein Rab-14
[19]		Q9CXP8	1	30.9	2.93	8.9e-06	777.759	3	-1.3	L	KLEAGVERIKVSQAAAELQQY		P20190716-07_FTMSms2hcd	41.996	34.8	8.9e-06	1	7229.4	MOUSE	Guanine nucleotide-binding protein G(I)/G(S)/G(O) subunit gamma-10
[20]		Q61016	1	23.5	2.82	1.1e-06	501.298	4	12	L	VGVPASENPFKDKKPC	Methyl@C-term;GeranylGeranyl@Neutral loss	P20190716-07_FTMSms2hcd	85.236	28.9	1.1e-06	1	7479.7	MOUSE	Guanine nucleotide-binding protein G(I)/G(S)/G(O) subunit gamma-7
[21]		P63321	1	7.8	2.24	6.7e-06	906.489	2	2.8	Y	VETSAKTRANVDKVFF		P20190716-07_FTMSms2hcd	35.981	27.2	6.7e-06	2	23553	MOUSE	Ras-related protein Ral-A
[22]		decoy	1	5.3	1.86	1.1e-05	786.867	2	17	L	IFPDSMSPHEDANL		P20190716-07_FTMSms2hcd	43.524	24.6	1.1e-05	1	30197.2	MOUSE	GTP-binding protein Rhes
